# Supplementary material for: Tris[μ-1,2-bis­(diphenyl­phosphino)­ethane]-1:2κ2 P:P′;1:3κ2 P:P′;2:3κ2 P:P′-di-μ-bromido-1:2κ4 Br:Br-bromido-3κBr-tricopper(I) acetone hemisolvate
Source: Acta Crystallogr Sect E Struct Rep Online. 2008 Oct 15;64(Pt 11):m1411. doi: 10.1107/S1600536808032789 (PMC2959548; doi:10.1107/S1600536808032789)
Supplement: Supplementary file 1 [file e-64-m1411-sup1.cif]

##############################################################################
###                                                                        ###
###        Electronic paper (Acta Crystallographica Section E)             ###
###                                                                        ###
##############################################################################
#                                                                            #
# This CIF contains the data in a paper accepted for publication in Acta     #
# Crystallographica Section E. It conforms to the requirements of Notes      #
# for Authors for Section E, and has been peer reviewed under the auspices   #
# of the IUCr Commission on Journals.                                        #
#                                                                            #
# Full details of the Crystallographic Information File format               #
# are given in the paper "The Crystallographic Information File (CIF):       #
# a New Standard Archive File for Crystallography" by S. R. Hall, F. H.      #
# Allen and I. D. Brown [Acta Cryst. (1991), A47, 655-685].                  #
#                                                                            #
# The current version of the core CIF dictionary is obtainable from          #
# ftp://ftp.iucr.org/pub/cif_core.dic. The current version number is 2.4.    #
#                                                                            #
# Software is freely available for graphical display of the structure(s) in  #
# this CIF.  For information consult the CIF home page http://www.iucr.org/  #
# cif/home.html                                                              #
#                                                                            #
# This file may be used for bona fide research purposes within the           #
# scientific community so long as proper attribution is given to the journal # 
# article from which it was obtained.                                        #
#                                                                            #
##############################################################################
                                             
data_I
_audit_creation_method     SHELXL-97
_chemical_name_systematic
;
Tris[\m-1,2-bis(diphenylphosphino)ethane]-1:2\k^2^<i>P</i>:<i>P</i>';
1:3\k^2^<i>P</i>:<i>P</i>';2:3\k^2^<i>P</i>:<i>P</i>'-di-\m-bromido-
1:2\k^4^Br:Br-bromido-3\kBr-tricopper(I) acetone hemisolvate
;
_chemical_name_common     ?
_chemical_formula_moiety     'C78 H72 Br3 Cu3 P6, 0.5(C3 H6 O)'
_chemical_formula_sum     'C79.5 H75 Br3 Cu3 O0.50 P6'
_chemical_formula_iupac     '[Cu3 Br3 (C26 H24 P2)3], 0.5C3 H6 O'
_chemical_formula_weight     1654.56
_chemical_melting_point     ?
_symmetry_cell_setting     monoclinic
_symmetry_space_group_name_H-M     'P 21/a'
_symmetry_space_group_name_Hall     '-P 2yab'
loop_
    _symmetry_equiv_pos_as_xyz
    'x, y, z'
    'x+1/2, -y+1/2, z'
    '-x, -y, -z'
    '-x-1/2, y-1/2, -z'
_cell_length_a     18.6878(10)
_cell_length_b     17.1080(9)
_cell_length_c     25.2742(13)
_cell_angle_alpha     90.00
_cell_angle_beta     109.9240(10)
_cell_angle_gamma     90.00
_cell_volume     7596.8(7)
_cell_formula_units_Z     4
_cell_measurement_reflns_used     4594
_cell_measurement_theta_min     2.32
_cell_measurement_theta_max     22.52
_cell_measurement_temperature     295(2)
_exptl_crystal_description     block
_exptl_crystal_colour     colorless
_exptl_crystal_size_max     0.22
_exptl_crystal_size_mid     0.20
_exptl_crystal_size_min     0.18
_exptl_crystal_density_diffrn     1.447
_exptl_crystal_density_meas     ?
_exptl_crystal_density_method     'not measured'
_exptl_crystal_F_000     3352
_exptl_absorpt_coefficient_mu     2.579
_exptl_absorpt_correction_type     'multi-scan'
_exptl_absorpt_process_details     '(SADABS; Sheldrick, 1996)'
_exptl_absorpt_correction_T_min     0.569
_exptl_absorpt_correction_T_max     0.625
_exptl_special_details
;
;
_diffrn_ambient_temperature     295(2)
_diffrn_radiation_type     MoK\a
_diffrn_radiation_wavelength     0.71073
_diffrn_radiation_source     'fine-focus sealed tube'
_diffrn_radiation_monochromator     graphite
_diffrn_measurement_device_type
;
Bruker SMART APEX area-detector
;
_diffrn_measurement_method     '\f and \w'
_diffrn_detector_area_resol_mean     ?
_diffrn_reflns_number     38020
_diffrn_reflns_av_R_equivalents     0.0501
_diffrn_reflns_av_sigmaI/netI     0.0701
_diffrn_reflns_theta_min     1.47
_diffrn_reflns_theta_max     25.00
_diffrn_reflns_theta_full     25.00
_diffrn_measured_fraction_theta_max     1.000
_diffrn_measured_fraction_theta_full     1.000
_diffrn_reflns_limit_h_min     -22
_diffrn_reflns_limit_h_max     16
_diffrn_reflns_limit_k_min     -20
_diffrn_reflns_limit_k_max     20
_diffrn_reflns_limit_l_min     -30
_diffrn_reflns_limit_l_max     30
_diffrn_standards_number     0
_diffrn_standards_interval_count     ?
_diffrn_standards_interval_time     ?
_diffrn_standards_decay_%     ?
_refine_special_details
;
Refinement of <i>F</i>^2^ against ALL reflections. The weighted <i>R</i>-factor
<i>wR</i> and goodness of fit <i>S</i> are based on <i>F</i>^2^, conventional
<i>R</i>-factors <i>R</i> are based on <i>F</i>, with <i>F</i> set to zero for
negative <i>F</i>^2^. The threshold expression of <i>F</i>^2^ >
\s(<i>F</i>^2^) is used only for calculating <i>R</i>-factors(gt) <i>etc</i>.
and is not relevant to the choice of reflections for refinement.
<i>R</i>-factors based on <i>F</i>^2^ are statistically about twice as large
as those based on <i>F</i>, and <i>R</i>- factors based on ALL data will be
even larger.
;
_reflns_number_total     13376
_reflns_number_gt     8616
_reflns_threshold_expression     I>2\s(I)
_refine_ls_structure_factor_coef     Fsqd
_refine_ls_matrix_type     full
_refine_ls_R_factor_all     0.0918
_refine_ls_R_factor_gt     0.0508
_refine_ls_wR_factor_gt     0.1162
_refine_ls_wR_factor_ref     0.1400
_refine_ls_goodness_of_fit_ref     1.034
_refine_ls_restrained_S_all     1.033
_refine_ls_number_reflns     13376
_refine_ls_number_parameters     715
_refine_ls_number_restraints     29
_refine_ls_hydrogen_treatment     constr
_refine_ls_weighting_scheme     calc
_refine_ls_weighting_details
                 'calc w=1/[\s^2^(Fo^2^)+(0.0665P)^2^] where P=(Fo^2^+2Fc^2^)/3'
_atom_sites_solution_hydrogens     geom
_atom_sites_solution_primary     direct
_atom_sites_solution_secondary     difmap
_refine_ls_shift/su_max     0.001
_refine_ls_shift/su_mean     0.000
_refine_diff_density_max     0.694
_refine_diff_density_min     -0.566
_refine_ls_extinction_method     none
_refine_ls_extinction_coef     ?
loop_
    _atom_type_symbol
    _atom_type_description
    _atom_type_scat_dispersion_real
    _atom_type_scat_dispersion_imag
    _atom_type_scat_source
    'C' 'C' 0.0033 0.0016
                         'International Tables Vol C Tables 4.2.6.8 and 6.1.1.4'
    'H' 'H' 0.0000 0.0000
                         'International Tables Vol C Tables 4.2.6.8 and 6.1.1.4'
    'O' 'O' 0.0106 0.0060
                         'International Tables Vol C Tables 4.2.6.8 and 6.1.1.4'
    'P' 'P' 0.1023 0.0942
                         'International Tables Vol C Tables 4.2.6.8 and 6.1.1.4'
    'Cu' 'Cu' 0.3201 1.2651
                         'International Tables Vol C Tables 4.2.6.8 and 6.1.1.4'
    'Br' 'Br' -0.2901 2.4595
                         'International Tables Vol C Tables 4.2.6.8 and 6.1.1.4'
_computing_data_collection     'SMART (Bruker, 2002)'
_computing_cell_refinement     'SAINT (Bruker, 2002)'
_computing_data_reduction     'SAINT (Bruker, 2002)'
_computing_structure_solution     'SHELXS97 (Sheldrick, 2008)'
_computing_structure_refinement     'SHELXL97 (Sheldrick, 2008)'
_computing_molecular_graphics     'SHELXTL (Sheldrick, 2008)'
_computing_publication_material     'SHELXTL (Sheldrick, 2008)'
loop_
    _atom_site_type_symbol
    _atom_site_label
    _atom_site_fract_x
    _atom_site_fract_y
    _atom_site_fract_z
    _atom_site_U_iso_or_equiv
    _atom_site_adp_type
    _atom_site_calc_flag
    _atom_site_refinement_flags
    _atom_site_occupancy
    _atom_site_disorder_assembly
    _atom_site_disorder_group
    Br Br1 0.55058(3) 0.56272(3) 0.69646(2) 0.04792(16) Uani d . 1 . .
    Br Br2 0.41451(3) 0.54440(3) 0.78244(2) 0.04919(16) Uani d . 1 . .
    Br Br3 0.48724(5) 0.07267(4) 0.73962(3) 0.0786(2) Uani d . 1 . .
    Cu Cu1 0.55200(4) 0.58726(4) 0.79497(3) 0.04737(19) Uani d . 1 . .
    Cu Cu2 0.41075(4) 0.57525(3) 0.68183(3) 0.04719(19) Uani d . 1 . .
    Cu Cu3 0.50461(4) 0.20927(4) 0.74107(3) 0.04982(19) Uani d . 1 . .
    P P1 0.54401(8) 0.71311(8) 0.81736(6) 0.0436(3) Uani d . 1 . .
    P P2 0.38504(8) 0.70347(8) 0.66503(6) 0.0446(3) Uani d . 1 . .
    P P3 0.64042(8) 0.50050(8) 0.84372(6) 0.0437(3) Uani d . 1 . .
    P P4 0.51958(8) 0.27137(8) 0.82242(6) 0.0421(3) Uani d . 1 . .
    P P5 0.34513(8) 0.47459(8) 0.63000(6) 0.0455(4) Uani d . 1 . .
    P P6 0.50801(9) 0.27597(8) 0.66601(6) 0.0471(4) Uani d . 1 . .
    C C1 0.5387(2) 0.7255(3) 0.88786(13) 0.0616(15) Uani d G 1 . .
    C C2 0.5996(2) 0.7566(3) 0.93130(17) 0.0910(17) Uani d G 1 . .
    H H2 0.6425 0.7744 0.9242 0.109 Uiso calc R 1 . .
    C C3 0.5965(2) 0.7611(3) 0.98538(15) 0.112(2) Uani d G 1 . .
    H H3 0.6372 0.7819 1.0144 0.135 Uiso calc R 1 . .
    C C4 0.5324(3) 0.7345(3) 0.99601(14) 0.113(2) Uani d G 1 . .
    H H4 0.5303 0.7375 1.0322 0.136 Uiso calc R 1 . .
    C C5 0.4715(2) 0.7034(3) 0.95257(19) 0.093(2) Uani d G 1 . .
    H H5 0.4286 0.6856 0.9597 0.111 Uiso calc R 1 . .
    C C6 0.4746(2) 0.6989(2) 0.89850(16) 0.0715(18) Uani d G 1 . .
    H H6 0.4339 0.6781 0.8694 0.086 Uiso calc R 1 . .
    C C7 0.61863(19) 0.7810(2) 0.81621(17) 0.0513(13) Uani d G 1 . .
    C C8 0.6873(2) 0.7492(2) 0.81675(18) 0.0713(15) Uani d G 1 . .
    H H8 0.6935 0.6952 0.8172 0.086 Uiso calc R 1 . .
    C C9 0.74670(18) 0.7980(3) 0.81660(19) 0.0900(19) Uani d G 1 . .
    H H9 0.7926 0.7766 0.8170 0.108 Uiso calc R 1 . .
    C C10 0.7375(3) 0.8786(3) 0.81591(18) 0.099(3) Uani d G 1 . .
    H H10 0.7772 0.9112 0.8158 0.119 Uiso calc R 1 . .
    C C11 0.6688(3) 0.91048(19) 0.81537(19) 0.094(2) Uani d G 1 . .
    H H11 0.6626 0.9644 0.8149 0.112 Uiso calc R 1 . .
    C C12 0.6094(2) 0.8617(2) 0.81552(18) 0.077(2) Uani d G 1 . .
    H H12 0.5634 0.8830 0.8152 0.092 Uiso calc R 1 . .
    C C13 0.4555(3) 0.7617(3) 0.7733(2) 0.0490(14) Uani d . 1 . .
    H H13A 0.4120 0.7310 0.7738 0.059 Uiso calc R 1 . .
    H H13B 0.4520 0.8127 0.7890 0.059 Uiso calc R 1 . .
    C C14 0.4530(3) 0.7714(3) 0.7123(2) 0.0537(15) Uani d . 1 . .
    H H14A 0.5033 0.7619 0.7105 0.064 Uiso calc R 1 . .
    H H14B 0.4386 0.8246 0.7000 0.064 Uiso calc R 1 . .
    C C15 0.3770(3) 0.7384(3) 0.59432(14) 0.0662(16) Uani d G 1 . .
    C C16 0.4259(2) 0.7941(3) 0.5855(2) 0.0971(19) Uani d G 1 . .
    H H16 0.4633 0.8166 0.6160 0.116 Uiso calc R 1 . .
    C C17 0.4189(3) 0.8162(3) 0.5310(2) 0.113(2) Uani d G 1 . .
    H H17 0.4516 0.8535 0.5251 0.135 Uiso calc R 1 . .
    C C18 0.3629(4) 0.7826(3) 0.48539(16) 0.112(3) Uani d GU 1 . .
    H H18 0.3582 0.7974 0.4490 0.135 Uiso calc R 1 . .
    C C19 0.3140(3) 0.7269(3) 0.49421(15) 0.116(3) Uani d G 1 . .
    H H19 0.2766 0.7044 0.4637 0.139 Uiso calc R 1 . .
    C C20 0.3211(3) 0.7047(2) 0.5487(2) 0.091(2) Uani d G 1 . .
    H H20 0.2884 0.6675 0.5546 0.109 Uiso calc R 1 . .
    C C21 0.29389(16) 0.7331(2) 0.67018(15) 0.0451(13) Uani d G 1 . .
    C C22 0.27554(19) 0.81068(17) 0.67562(16) 0.0577(15) Uani d G 1 . .
    H H22 0.3113 0.8498 0.6786 0.069 Uiso calc R 1 . .
    C C23 0.2037(2) 0.82991(16) 0.67656(17) 0.0670(17) Uani d G 1 . .
    H H23 0.1914 0.8818 0.6802 0.080 Uiso calc R 1 . .
    C C24 0.15025(16) 0.7715(2) 0.67207(17) 0.0652(17) Uani d G 1 . .
    H H24 0.1022 0.7844 0.6727 0.078 Uiso calc R 1 . .
    C C25 0.16860(19) 0.6939(2) 0.66663(17) 0.0696(18) Uani d G 1 . .
    H H25 0.1328 0.6548 0.6636 0.084 Uiso calc R 1 . .
    C C26 0.2404(2) 0.67467(15) 0.66568(16) 0.0599(16) Uani d G 1 . .
    H H26 0.2527 0.6227 0.6620 0.072 Uiso calc R 1 . .
    C C27 0.6597(2) 0.4920(2) 0.91964(12) 0.0501(14) Uani d G 1 . .
    C C28 0.60622(19) 0.5235(2) 0.94068(17) 0.0642(17) Uani d G 1 . .
    H H28 0.5653 0.5519 0.9172 0.077 Uiso calc R 1 . .
    C C29 0.6140(3) 0.5124(3) 0.99685(19) 0.090(2) Uani d G 1 . .
    H H29 0.5782 0.5335 1.0109 0.108 Uiso calc R 1 . .
    C C30 0.6751(3) 0.4699(3) 1.03198(12) 0.091(3) Uani d G 1 . .
    H H30 0.6803 0.4625 1.0696 0.110 Uiso calc R 1 . .
    C C31 0.7286(2) 0.4384(2) 1.01093(17) 0.092(3) Uani d G 1 . .
    H H31 0.7695 0.4100 1.0344 0.110 Uiso calc R 1 . .
    C C32 0.7208(2) 0.4495(2) 0.95476(19) 0.0667(18) Uani d G 1 . .
    H H32 0.7566 0.4284 0.9407 0.080 Uiso calc R 1 . .
    C C33 0.73388(18) 0.5171(2) 0.83686(18) 0.0540(15) Uani d G 1 . .
    C C34 0.7868(3) 0.5656(2) 0.87456(17) 0.082(2) Uani d G 1 . .
    H H34 0.7763 0.5871 0.9049 0.098 Uiso calc R 1 . .
    C C35 0.8555(2) 0.5819(2) 0.8669(2) 0.105(3) Uani d G 1 . .
    H H35 0.8910 0.6143 0.8921 0.126 Uiso calc R 1 . .
    C C36 0.8713(2) 0.5497(3) 0.8216(3) 0.105(3) Uani d G 1 . .
    H H36 0.9172 0.5606 0.8165 0.126 Uiso calc R 1 . .
    C C37 0.8183(3) 0.5013(3) 0.78388(19) 0.096(3) Uani d G 1 . .
    H H37 0.8288 0.4798 0.7535 0.115 Uiso calc R 1 . .
    C C38 0.7496(2) 0.4850(2) 0.79152(16) 0.0681(18) Uani d G 1 . .
    H H38 0.7142 0.4526 0.7663 0.082 Uiso calc R 1 . .
    C C39 0.6189(3) 0.3980(3) 0.8223(2) 0.0452(13) Uani d . 1 . .
    H H39A 0.6157 0.3915 0.7834 0.054 Uiso calc R 1 . .
    H H39B 0.6590 0.3644 0.8456 0.054 Uiso calc R 1 . .
    C C40 0.5426(3) 0.3758(3) 0.8288(2) 0.0422(13) Uani d . 1 . .
    H H40A 0.5022 0.4038 0.8006 0.051 Uiso calc R 1 . .
    H H40B 0.5431 0.3936 0.8654 0.051 Uiso calc R 1 . .
    C C41 0.59175(19) 0.2275(2) 0.88371(14) 0.0481(14) Uani d G 1 . .
    C C42 0.6206(2) 0.26543(19) 0.93530(16) 0.0654(17) Uani d G 1 . .
    H H42 0.6024 0.3146 0.9400 0.079 Uiso calc R 1 . .
    C C43 0.6766(2) 0.2299(3) 0.97987(13) 0.086(2) Uani d G 1 . .
    H H43 0.6959 0.2552 1.0144 0.103 Uiso calc R 1 . .
    C C44 0.7038(2) 0.1564(3) 0.97285(17) 0.089(2) Uani d G 1 . .
    H H44 0.7413 0.1326 1.0027 0.107 Uiso calc R 1 . .
    C C45 0.6750(3) 0.1185(2) 0.9213(2) 0.095(2) Uani d G 1 . .
    H H45 0.6932 0.0693 0.9166 0.114 Uiso calc R 1 . .
    C C46 0.6190(2) 0.1540(2) 0.87669(15) 0.0705(18) Uani d G 1 . .
    H H46 0.5997 0.1287 0.8422 0.085 Uiso calc R 1 . .
    C C47 0.43185(17) 0.2678(2) 0.83960(15) 0.0470(13) Uani d G 1 . .
    C C48 0.3915(2) 0.33457(17) 0.84338(18) 0.0682(18) Uani d G 1 . .
    H H48 0.4092 0.3836 0.8377 0.082 Uiso calc R 1 . .
    C C49 0.3246(2) 0.3281(2) 0.8556(2) 0.084(2) Uani d G 1 . .
    H H49 0.2976 0.3728 0.8581 0.101 Uiso calc R 1 . .
    C C50 0.29816(19) 0.2549(3) 0.86409(19) 0.084(2) Uani d G 1 . .
    H H50 0.2534 0.2505 0.8723 0.101 Uiso calc R 1 . .
    C C51 0.3385(2) 0.1881(2) 0.86031(18) 0.0749(19) Uani d G 1 . .
    H H51 0.3208 0.1391 0.8660 0.090 Uiso calc R 1 . .
    C C52 0.4054(2) 0.19459(17) 0.84807(16) 0.0584(16) Uani d G 1 . .
    H H52 0.4324 0.1499 0.8455 0.070 Uiso calc R 1 . .
    C C53 0.60662(17) 0.2952(2) 0.67069(17) 0.0560(14) Uani d G 1 . .
    C C54 0.6285(2) 0.3606(2) 0.64729(18) 0.085(2) Uani d G 1 . .
    H H54 0.5923 0.3969 0.6275 0.102 Uiso calc R 1 . .
    C C55 0.7046(3) 0.3716(2) 0.6534(2) 0.097(2) Uani d G 1 . .
    H H55 0.7193 0.4153 0.6378 0.116 Uiso calc R 1 . .
    C C56 0.75884(18) 0.3172(3) 0.6830(2) 0.0881(19) Uani d G 1 . .
    H H56 0.8098 0.3246 0.6871 0.106 Uiso calc R 1 . .
    C C57 0.7369(2) 0.2519(2) 0.70636(19) 0.0943(18) Uani d G 1 . .
    H H57 0.7732 0.2155 0.7261 0.113 Uiso calc R 1 . .
    C C58 0.6608(2) 0.2409(2) 0.70022(18) 0.0813(16) Uani d G 1 . .
    H H58 0.6462 0.1971 0.7159 0.098 Uiso calc R 1 . .
    C C59 0.4608(2) 0.2340(2) 0.59617(14) 0.0631(16) Uani d G 1 . .
    C C60 0.4242(3) 0.1626(3) 0.59348(17) 0.0912(19) Uani d G 1 . .
    H H60 0.4258 0.1373 0.6264 0.109 Uiso calc R 1 . .
    C C61 0.3853(3) 0.1290(2) 0.5415(2) 0.116(2) Uani d G 1 . .
    H H61 0.3609 0.0812 0.5397 0.139 Uiso calc R 1 . .
    C C62 0.3830(3) 0.1668(3) 0.49229(16) 0.120(3) Uani d G 1 . .
    H H62 0.3570 0.1443 0.4575 0.144 Uiso calc R 1 . .
    C C63 0.4196(3) 0.2382(3) 0.49499(14) 0.106(3) Uani d G 1 . .
    H H63 0.4180 0.2635 0.4620 0.127 Uiso calc R 1 . .
    C C64 0.4584(3) 0.2718(2) 0.54693(19) 0.086(2) Uani d G 1 . .
    H H64 0.4829 0.3196 0.5487 0.104 Uiso calc R 1 . .
    C C65 0.4670(3) 0.3739(3) 0.6582(2) 0.0485(14) Uani d . 1 . .
    H H65A 0.4972 0.4055 0.6898 0.058 Uiso calc R 1 . .
    H H65B 0.4707 0.3971 0.6243 0.058 Uiso calc R 1 . .
    C C66 0.3841(3) 0.3771(3) 0.6551(2) 0.0486(14) Uani d . 1 . .
    H H66A 0.3808 0.3673 0.6920 0.058 Uiso calc R 1 . .
    H H66B 0.3549 0.3372 0.6295 0.058 Uiso calc R 1 . .
    C C67 0.3434(2) 0.4706(2) 0.55747(13) 0.0544(15) Uani d G 1 . .
    C C68 0.3903(2) 0.5223(2) 0.54227(17) 0.079(2) Uani d G 1 . .
    H H68 0.4177 0.5600 0.5677 0.095 Uiso calc R 1 . .
    C C69 0.3964(3) 0.5179(3) 0.4891(2) 0.109(3) Uani d GU 1 . .
    H H69 0.4279 0.5525 0.4789 0.130 Uiso calc R 1 . .
    C C70 0.3556(3) 0.4616(3) 0.45105(14) 0.113(3) Uani d G 1 . .
    H H70 0.3597 0.4586 0.4154 0.135 Uiso calc R 1 . .
    C C71 0.3086(3) 0.4098(3) 0.46625(16) 0.101(3) Uani d G 1 . .
    H H71 0.2813 0.3722 0.4408 0.121 Uiso calc R 1 . .
    C C72 0.3025(2) 0.4143(2) 0.51946(19) 0.0725(19) Uani d G 1 . .
    H H72 0.2711 0.3797 0.5296 0.087 Uiso calc R 1 . .
    C C73 0.2464(3) 0.4682(3) 0.6269(3) 0.0545(15) Uani d . 1 . .
    C C74 0.1840(4) 0.4800(4) 0.5787(3) 0.084(2) Uani d . 1 . .
    H H74 0.1906 0.4875 0.5442 0.101 Uiso calc R 1 . .
    C C75 0.1099(4) 0.4803(5) 0.5824(4) 0.101(2) Uani d . 1 . .
    H H75 0.0680 0.4871 0.5498 0.121 Uiso calc R 1 . .
    C C76 0.0989(5) 0.4715(4) 0.6308(4) 0.096(2) Uani d . 1 . .
    H H76 0.0497 0.4721 0.6320 0.116 Uiso calc R 1 . .
    C C77 0.1591(4) 0.4614(4) 0.6789(4) 0.092(2) Uani d . 1 . .
    H H77 0.1509 0.4563 0.7131 0.110 Uiso calc R 1 . .
    C C78 0.2337(4) 0.4585(4) 0.6777(3) 0.0746(19) Uani d . 1 . .
    H H78 0.2744 0.4502 0.7108 0.089 Uiso calc R 1 . .
    O O1 0.5092(15) 1.0605(12) -0.0348(9) 0.224(8) Uani d PDU 0.50 A -1
    C C79 0.447(2) 1.018(2) 0.0349(17) 0.255(14) Uani d PDU 0.50 A -1
    H H79A 0.4104 1.0584 0.0207 0.382 Uiso calc PR 0.50 A -1
    H H79B 0.4741 1.0262 0.0743 0.382 Uiso calc PR 0.50 A -1
    H H79C 0.4222 0.9680 0.0297 0.382 Uiso calc PR 0.50 A -1
    C C80 0.5029(15) 1.0187(13) 0.0038(8) 0.256(11) Uani d PDU 0.50 A -1
    C C81 0.5630(17) 0.9567(19) 0.0236(18) 0.254(13) Uani d PD 0.50 A -1
    H H81A 0.5957 0.9587 0.0014 0.381 Uiso calc PR 0.50 A -1
    H H81B 0.5392 0.9062 0.0195 0.381 Uiso calc PR 0.50 A -1
    H H81C 0.5925 0.9654 0.0624 0.381 Uiso calc PR 0.50 A -1
loop_
    _atom_site_aniso_label
    _atom_site_aniso_U_11
    _atom_site_aniso_U_22
    _atom_site_aniso_U_33
    _atom_site_aniso_U_12
    _atom_site_aniso_U_13
    _atom_site_aniso_U_23
    Br1 0.0362(3) 0.0551(3) 0.0565(3) -0.0032(2) 0.0210(3) -0.0022(3)
    Br2 0.0351(3) 0.0609(4) 0.0527(3) 0.0019(3) 0.0165(3) 0.0054(3)
    Br3 0.1066(6) 0.0527(4) 0.0905(5) -0.0089(4) 0.0519(5) -0.0050(3)
    Cu1 0.0386(4) 0.0478(4) 0.0532(4) 0.0049(3) 0.0125(3) -0.0006(3)
    Cu2 0.0392(4) 0.0463(4) 0.0537(4) 0.0049(3) 0.0126(3) -0.0005(3)
    Cu3 0.0511(4) 0.0495(4) 0.0530(4) 0.0031(3) 0.0230(4) -0.0004(3)
    P1 0.0336(8) 0.0491(8) 0.0471(8) 0.0011(6) 0.0126(7) -0.0051(6)
    P2 0.0386(8) 0.0498(8) 0.0453(8) 0.0104(7) 0.0141(7) 0.0044(6)
    P3 0.0321(8) 0.0473(8) 0.0502(8) 0.0014(6) 0.0121(7) 0.0022(6)
    P4 0.0394(8) 0.0432(8) 0.0451(8) 0.0007(6) 0.0163(7) 0.0025(6)
    P5 0.0369(8) 0.0456(8) 0.0533(9) 0.0010(6) 0.0144(7) -0.0009(6)
    P6 0.0505(9) 0.0472(8) 0.0443(8) 0.0070(7) 0.0170(7) -0.0016(6)
    C1 0.057(3) 0.087(4) 0.046(3) -0.016(3) 0.024(3) -0.017(3)
    C2 0.084(4) 0.136(4) 0.056(3) -0.040(3) 0.028(3) -0.022(3)
    C3 0.106(4) 0.167(5) 0.064(3) -0.052(4) 0.029(3) -0.030(3)
    C4 0.113(5) 0.173(5) 0.061(4) -0.052(5) 0.038(4) -0.032(4)
    C5 0.080(6) 0.131(6) 0.083(5) -0.019(5) 0.048(5) -0.014(5)
    C6 0.059(4) 0.101(5) 0.061(4) -0.008(4) 0.028(4) -0.017(3)
    C7 0.043(3) 0.061(3) 0.049(3) -0.010(3) 0.015(3) -0.005(2)
    C8 0.050(3) 0.089(4) 0.076(3) -0.013(3) 0.024(3) -0.007(3)
    C9 0.057(4) 0.117(5) 0.098(4) -0.017(3) 0.028(3) -0.011(4)
    C10 0.091(6) 0.138(7) 0.072(5) -0.070(6) 0.032(5) -0.024(5)
    C11 0.110(7) 0.074(5) 0.100(6) -0.030(5) 0.040(5) -0.002(4)
    C12 0.064(5) 0.065(4) 0.104(5) -0.017(4) 0.031(4) -0.009(4)
    C13 0.032(3) 0.053(3) 0.059(3) 0.010(2) 0.012(3) -0.007(3)
    C14 0.045(3) 0.058(4) 0.057(4) 0.008(3) 0.015(3) 0.009(3)
    C15 0.060(4) 0.080(4) 0.068(3) 0.031(3) 0.034(3) 0.023(3)
    C16 0.082(4) 0.125(4) 0.089(4) 0.015(3) 0.034(3) 0.037(3)
    C17 0.097(5) 0.149(5) 0.100(4) 0.010(4) 0.043(4) 0.049(4)
    C18 0.141(9) 0.138(8) 0.085(6) 0.066(6) 0.073(6) 0.040(5)
    C19 0.164(10) 0.117(7) 0.052(5) 0.036(6) 0.019(5) 0.009(4)
    C20 0.121(7) 0.093(5) 0.045(4) 0.013(5) 0.011(4) 0.005(4)
    C21 0.043(3) 0.053(3) 0.039(3) 0.011(3) 0.013(3) -0.001(2)
    C22 0.053(4) 0.050(3) 0.073(4) 0.010(3) 0.025(3) 0.004(3)
    C23 0.064(4) 0.059(4) 0.089(5) 0.016(3) 0.041(4) 0.006(3)
    C24 0.048(4) 0.081(5) 0.074(4) 0.015(3) 0.030(3) -0.001(3)
    C25 0.050(4) 0.068(4) 0.096(5) -0.010(3) 0.031(4) -0.015(4)
    C26 0.045(4) 0.058(4) 0.080(4) 0.006(3) 0.025(3) -0.010(3)
    C27 0.042(3) 0.050(3) 0.052(3) -0.009(3) 0.009(3) -0.003(3)
    C28 0.060(4) 0.076(4) 0.053(4) -0.007(3) 0.015(3) 0.004(3)
    C29 0.091(6) 0.116(6) 0.071(5) -0.019(5) 0.039(5) -0.014(4)
    C30 0.117(7) 0.089(5) 0.050(4) -0.032(5) 0.005(5) 0.002(4)
    C31 0.092(6) 0.082(5) 0.069(5) -0.012(4) -0.013(5) 0.008(4)
    C32 0.062(4) 0.065(4) 0.060(4) 0.002(3) 0.003(4) 0.004(3)
    C33 0.035(3) 0.047(3) 0.076(4) 0.008(3) 0.014(3) 0.015(3)
    C34 0.046(4) 0.083(5) 0.111(6) -0.013(4) 0.020(4) -0.007(4)
    C35 0.049(5) 0.102(6) 0.159(9) -0.024(4) 0.028(5) 0.005(5)
    C36 0.051(5) 0.101(6) 0.175(9) 0.001(4) 0.055(6) 0.047(6)
    C37 0.079(6) 0.092(6) 0.144(7) 0.010(4) 0.074(6) 0.031(5)
    C38 0.055(4) 0.067(4) 0.092(5) -0.001(3) 0.037(4) 0.016(4)
    C39 0.038(3) 0.049(3) 0.052(3) 0.002(2) 0.019(3) 0.003(2)
    C40 0.037(3) 0.044(3) 0.045(3) -0.002(2) 0.013(3) 0.002(2)
    C41 0.031(3) 0.053(3) 0.057(4) 0.002(2) 0.011(3) 0.017(3)
    C42 0.056(4) 0.080(4) 0.056(4) 0.007(3) 0.013(3) 0.015(3)
    C43 0.077(5) 0.115(6) 0.055(4) 0.001(4) 0.009(4) 0.015(4)
    C44 0.070(5) 0.101(6) 0.084(6) 0.015(4) 0.011(5) 0.043(5)
    C45 0.091(6) 0.082(5) 0.109(6) 0.033(5) 0.029(5) 0.034(5)
    C46 0.064(4) 0.062(4) 0.075(4) 0.017(3) 0.011(4) 0.014(3)
    C47 0.039(3) 0.061(3) 0.040(3) -0.003(3) 0.011(3) -0.002(3)
    C48 0.049(4) 0.064(4) 0.103(5) -0.003(3) 0.040(4) -0.003(4)
    C49 0.060(5) 0.076(5) 0.129(6) -0.001(4) 0.047(5) -0.019(4)
    C50 0.059(5) 0.105(6) 0.100(5) -0.033(4) 0.043(4) -0.032(5)
    C51 0.068(5) 0.076(5) 0.091(5) -0.028(4) 0.041(4) -0.013(4)
    C52 0.057(4) 0.055(4) 0.072(4) -0.019(3) 0.033(3) -0.010(3)
    C53 0.044(3) 0.068(3) 0.059(3) 0.011(3) 0.021(3) 0.001(3)
    C54 0.052(4) 0.097(5) 0.107(6) 0.010(4) 0.031(4) 0.040(4)
    C55 0.071(5) 0.106(6) 0.118(6) 0.002(5) 0.040(5) 0.029(5)
    C56 0.056(4) 0.108(5) 0.103(4) 0.007(4) 0.029(3) -0.007(4)
    C57 0.062(3) 0.101(4) 0.114(4) 0.016(3) 0.022(3) 0.008(3)
    C58 0.057(3) 0.085(3) 0.098(4) 0.014(3) 0.021(3) 0.012(3)
    C59 0.058(4) 0.072(4) 0.052(3) 0.008(3) 0.010(3) -0.013(3)
    C60 0.089(4) 0.096(4) 0.069(3) -0.012(3) 0.001(3) -0.016(3)
    C61 0.114(5) 0.116(5) 0.089(4) -0.022(4) -0.003(4) -0.022(4)
    C62 0.115(8) 0.144(8) 0.073(6) 0.007(6) -0.005(5) -0.027(6)
    C63 0.129(8) 0.126(7) 0.046(4) 0.023(6) 0.011(5) -0.005(4)
    C64 0.110(6) 0.093(5) 0.054(4) 0.001(4) 0.025(4) -0.005(4)
    C65 0.046(3) 0.049(3) 0.051(3) 0.003(3) 0.017(3) 0.001(2)
    C66 0.047(3) 0.049(3) 0.053(3) -0.001(3) 0.020(3) 0.003(2)
    C67 0.054(4) 0.054(3) 0.051(3) 0.008(3) 0.012(3) 0.004(3)
    C68 0.113(6) 0.068(4) 0.059(4) -0.012(4) 0.033(4) 0.004(3)
    C69 0.165(7) 0.105(6) 0.069(5) -0.016(5) 0.057(5) 0.012(4)
    C70 0.162(7) 0.112(6) 0.061(4) 0.007(5) 0.034(5) 0.003(4)
    C71 0.128(7) 0.094(5) 0.066(5) 0.001(5) 0.013(5) -0.014(4)
    C72 0.074(5) 0.069(4) 0.067(4) -0.003(4) 0.014(4) -0.008(3)
    C73 0.044(4) 0.045(3) 0.075(4) 0.000(3) 0.019(3) -0.008(3)
    C74 0.047(4) 0.102(5) 0.098(5) 0.014(4) 0.017(4) -0.010(4)
    C75 0.049(4) 0.115(5) 0.125(6) 0.008(4) 0.013(4) -0.014(5)
    C76 0.055(4) 0.094(4) 0.140(6) -0.007(4) 0.034(4) -0.017(5)
    C77 0.076(5) 0.089(5) 0.130(6) -0.011(4) 0.061(5) -0.005(4)
    C78 0.043(4) 0.080(5) 0.109(6) -0.013(3) 0.036(4) -0.010(4)
    O1 0.216(19) 0.203(18) 0.246(19) -0.043(15) 0.069(16) 0.061(14)
    C79 0.23(3) 0.23(2) 0.29(3) -0.08(2) 0.07(2) 0.02(2)
    C80 0.24(2) 0.212(19) 0.28(2) -0.059(18) 0.033(19) -0.001(18)
    C81 0.25(3) 0.18(2) 0.27(3) -0.05(2) 0.00(2) -0.03(2)
_geom_special_details
;
All e.s.d.'s (except the e.s.d. in the dihedral angle between two l.s. planes)
are estimated using the full covariance matrix. The cell e.s.d.'s are taken
into account individually in the estimation of e.s.d.'s in distances, angles
and torsion angles; correlations between e.s.d.'s in cell parameters are only
used when they are defined by crystal symmetry. An approximate (isotropic)
treatment of cell e.s.d.'s is used for estimating e.s.d.'s involving l.s.
planes.
;
loop_
    _geom_bond_atom_site_label_1
    _geom_bond_atom_site_label_2
    _geom_bond_site_symmetry_2
    _geom_bond_distance
    _geom_bond_publ_flag
    Br1 Cu1 . 2.5162(9) ?
    Br1 Cu2 . 2.5204(8) ?
    Br2 Cu2 . 2.5746(9) ?
    Br2 Cu1 . 2.5855(9) ?
    Br3 Cu3 . 2.3581(9) ?
    Cu1 P1 . 2.2440(15) ?
    Cu1 P3 . 2.2502(15) ?
    Cu2 P2 . 2.2547(15) ?
    Cu2 P5 . 2.2561(15) ?
    Cu3 P6 . 2.2332(16) ?
    Cu3 P4 . 2.2454(15) ?
    P1 C7 . 1.823(3) ?
    P1 C1 . 1.830(3) ?
    P1 C13 . 1.847(5) ?
    P2 C21 . 1.824(3) ?
    P2 C14 . 1.831(5) ?
    P2 C15 . 1.841(3) ?
    P3 C27 . 1.833(3) ?
    P3 C33 . 1.835(3) ?
    P3 C39 . 1.838(5) ?
    P4 C40 . 1.832(5) ?
    P4 C41 . 1.832(3) ?
    P4 C47 . 1.835(3) ?
    P5 C73 . 1.823(6) ?
    P5 C67 . 1.824(3) ?
    P5 C66 . 1.845(5) ?
    P6 C65 . 1.824(5) ?
    P6 C59 . 1.830(3) ?
    P6 C53 . 1.836(3) ?
    C1 C2 . 1.3900 ?
    C1 C6 . 1.3900 ?
    C2 C3 . 1.3900 ?
    C2 H2 . 0.9300 ?
    C3 C4 . 1.3900 ?
    C3 H3 . 0.9300 ?
    C4 C5 . 1.3900 ?
    C4 H4 . 0.9300 ?
    C5 C6 . 1.3900 ?
    C5 H5 . 0.9300 ?
    C6 H6 . 0.9300 ?
    C7 C8 . 1.3900 ?
    C7 C12 . 1.3900 ?
    C8 C9 . 1.3900 ?
    C8 H8 . 0.9300 ?
    C9 C10 . 1.3900 ?
    C9 H9 . 0.9300 ?
    C10 C11 . 1.3900 ?
    C10 H10 . 0.9300 ?
    C11 C12 . 1.3900 ?
    C11 H11 . 0.9300 ?
    C12 H12 . 0.9300 ?
    C13 C14 . 1.537(7) ?
    C13 H13A . 0.9700 ?
    C13 H13B . 0.9700 ?
    C14 H14A . 0.9700 ?
    C14 H14B . 0.9700 ?
    C15 C16 . 1.3900 ?
    C15 C20 . 1.3900 ?
    C16 C17 . 1.3900 ?
    C16 H16 . 0.9300 ?
    C17 C18 . 1.3900 ?
    C17 H17 . 0.9300 ?
    C18 C19 . 1.3900 ?
    C18 H18 . 0.9300 ?
    C19 C20 . 1.3900 ?
    C19 H19 . 0.9300 ?
    C20 H20 . 0.9300 ?
    C21 C22 . 1.3900 ?
    C21 C26 . 1.3900 ?
    C22 C23 . 1.3900 ?
    C22 H22 . 0.9300 ?
    C23 C24 . 1.3900 ?
    C23 H23 . 0.9300 ?
    C24 C25 . 1.3900 ?
    C24 H24 . 0.9300 ?
    C25 C26 . 1.3900 ?
    C25 H25 . 0.9300 ?
    C26 H26 . 0.9300 ?
    C27 C28 . 1.3900 ?
    C27 C32 . 1.3900 ?
    C28 C29 . 1.3900 ?
    C28 H28 . 0.9300 ?
    C29 C30 . 1.3900 ?
    C29 H29 . 0.9300 ?
    C30 C31 . 1.3900 ?
    C30 H30 . 0.9300 ?
    C31 C32 . 1.3900 ?
    C31 H31 . 0.9300 ?
    C32 H32 . 0.9300 ?
    C33 C34 . 1.3900 ?
    C33 C38 . 1.3900 ?
    C34 C35 . 1.3900 ?
    C34 H34 . 0.9300 ?
    C35 C36 . 1.3900 ?
    C35 H35 . 0.9300 ?
    C36 C37 . 1.3900 ?
    C36 H36 . 0.9300 ?
    C37 C38 . 1.3900 ?
    C37 H37 . 0.9300 ?
    C38 H38 . 0.9300 ?
    C39 C40 . 1.539(7) ?
    C39 H39A . 0.9700 ?
    C39 H39B . 0.9700 ?
    C40 H40A . 0.9700 ?
    C40 H40B . 0.9700 ?
    C41 C42 . 1.3900 ?
    C41 C46 . 1.3900 ?
    C42 C43 . 1.3900 ?
    C42 H42 . 0.9300 ?
    C43 C44 . 1.3900 ?
    C43 H43 . 0.9300 ?
    C44 C45 . 1.3900 ?
    C44 H44 . 0.9300 ?
    C45 C46 . 1.3900 ?
    C45 H45 . 0.9300 ?
    C46 H46 . 0.9300 ?
    C47 C48 . 1.3900 ?
    C47 C52 . 1.3900 ?
    C48 C49 . 1.3900 ?
    C48 H48 . 0.9300 ?
    C49 C50 . 1.3900 ?
    C49 H49 . 0.9300 ?
    C50 C51 . 1.3900 ?
    C50 H50 . 0.9300 ?
    C51 C52 . 1.3900 ?
    C51 H51 . 0.9300 ?
    C52 H52 . 0.9300 ?
    C53 C54 . 1.3900 ?
    C53 C58 . 1.3900 ?
    C54 C55 . 1.3900 ?
    C54 H54 . 0.9300 ?
    C55 C56 . 1.3900 ?
    C55 H55 . 0.9300 ?
    C56 C57 . 1.3900 ?
    C56 H56 . 0.9300 ?
    C57 C58 . 1.3900 ?
    C57 H57 . 0.9300 ?
    C58 H58 . 0.9300 ?
    C59 C60 . 1.3900 ?
    C59 C64 . 1.3900 ?
    C60 C61 . 1.3900 ?
    C60 H60 . 0.9300 ?
    C61 C62 . 1.3900 ?
    C61 H61 . 0.9300 ?
    C62 C63 . 1.3900 ?
    C62 H62 . 0.9300 ?
    C63 C64 . 1.3900 ?
    C63 H63 . 0.9300 ?
    C64 H64 . 0.9300 ?
    C65 C66 . 1.525(7) ?
    C65 H65A . 0.9700 ?
    C65 H65B . 0.9700 ?
    C66 H66A . 0.9700 ?
    C66 H66B . 0.9700 ?
    C67 C68 . 1.3900 ?
    C67 C72 . 1.3900 ?
    C68 C69 . 1.3900 ?
    C68 H68 . 0.9300 ?
    C69 C70 . 1.3900 ?
    C69 H69 . 0.9300 ?
    C70 C71 . 1.3900 ?
    C70 H70 . 0.9300 ?
    C71 C72 . 1.3900 ?
    C71 H71 . 0.9300 ?
    C72 H72 . 0.9300 ?
    C73 C74 . 1.385(8) ?
    C73 C78 . 1.393(8) ?
    C74 C75 . 1.420(10) ?
    C74 H74 . 0.9300 ?
    C75 C76 . 1.316(10) ?
    C75 H75 . 0.9300 ?
    C76 C77 . 1.358(10) ?
    C76 H76 . 0.9300 ?
    C77 C78 . 1.404(9) ?
    C77 H77 . 0.9300 ?
    C78 H78 . 0.9300 ?
    O1 C80 . 1.248(10) ?
    C79 C80 . 1.500(10) ?
    C79 H79A . 0.9600 ?
    C79 H79B . 0.9600 ?
    C79 H79C . 0.9600 ?
    C80 C81 . 1.502(10) ?
    C81 H81A . 0.9600 ?
    C81 H81B . 0.9600 ?
    C81 H81C . 0.9600 ?
loop_
    _geom_angle_atom_site_label_1
    _geom_angle_atom_site_label_2
    _geom_angle_atom_site_label_3
    _geom_angle_site_symmetry_1
    _geom_angle_site_symmetry_3
    _geom_angle
    _geom_angle_publ_flag
    Cu1 Br1 Cu2 . . 77.99(3) ?
    Cu2 Br2 Cu1 . . 75.78(3) ?
    P1 Cu1 P3 . . 126.47(6) ?
    P1 Cu1 Br1 . . 115.49(5) ?
    P3 Cu1 Br1 . . 100.95(5) ?
    P1 Cu1 Br2 . . 98.87(4) ?
    P3 Cu1 Br2 . . 113.18(5) ?
    Br1 Cu1 Br2 . . 99.00(3) ?
    P2 Cu2 P5 . . 126.48(6) ?
    P2 Cu2 Br1 . . 104.72(5) ?
    P5 Cu2 Br1 . . 110.58(5) ?
    P2 Cu2 Br2 . . 108.52(5) ?
    P5 Cu2 Br2 . . 104.09(5) ?
    Br1 Cu2 Br2 . . 99.19(3) ?
    P6 Cu3 P4 . . 120.35(6) ?
    P6 Cu3 Br3 . . 122.47(5) ?
    P4 Cu3 Br3 . . 117.18(5) ?
    C7 P1 C1 . . 103.71(19) ?
    C7 P1 C13 . . 103.7(2) ?
    C1 P1 C13 . . 101.5(2) ?
    C7 P1 Cu1 . . 119.38(14) ?
    C1 P1 Cu1 . . 112.77(15) ?
    C13 P1 Cu1 . . 113.77(17) ?
    C21 P2 C14 . . 103.6(2) ?
    C21 P2 C15 . . 102.11(19) ?
    C14 P2 C15 . . 103.7(2) ?
    C21 P2 Cu2 . . 113.64(13) ?
    C14 P2 Cu2 . . 115.99(18) ?
    C15 P2 Cu2 . . 116.10(15) ?
    C27 P3 C33 . . 104.93(19) ?
    C27 P3 C39 . . 100.2(2) ?
    C33 P3 C39 . . 103.9(2) ?
    C27 P3 Cu1 . . 118.09(15) ?
    C33 P3 Cu1 . . 113.00(13) ?
    C39 P3 Cu1 . . 114.92(17) ?
    C40 P4 C41 . . 104.0(2) ?
    C40 P4 C47 . . 102.3(2) ?
    C41 P4 C47 . . 104.24(18) ?
    C40 P4 Cu3 . . 119.66(17) ?
    C41 P4 Cu3 . . 113.99(14) ?
    C47 P4 Cu3 . . 111.01(13) ?
    C73 P5 C67 . . 106.5(2) ?
    C73 P5 C66 . . 103.6(2) ?
    C67 P5 C66 . . 100.4(2) ?
    C73 P5 Cu2 . . 114.33(18) ?
    C67 P5 Cu2 . . 115.63(15) ?
    C66 P5 Cu2 . . 114.70(18) ?
    C65 P6 C59 . . 102.1(2) ?
    C65 P6 C53 . . 102.6(2) ?
    C59 P6 C53 . . 106.0(2) ?
    C65 P6 Cu3 . . 115.36(18) ?
    C59 P6 Cu3 . . 118.36(16) ?
    C53 P6 Cu3 . . 110.82(15) ?
    C2 C1 C6 . . 120.0 ?
    C2 C1 P1 . . 120.8(2) ?
    C6 C1 P1 . . 119.1(2) ?
    C3 C2 C1 . . 120.0 ?
    C3 C2 H2 . . 120.0 ?
    C1 C2 H2 . . 120.0 ?
    C4 C3 C2 . . 120.0 ?
    C4 C3 H3 . . 120.0 ?
    C2 C3 H3 . . 120.0 ?
    C3 C4 C5 . . 120.0 ?
    C3 C4 H4 . . 120.0 ?
    C5 C4 H4 . . 120.0 ?
    C6 C5 C4 . . 120.0 ?
    C6 C5 H5 . . 120.0 ?
    C4 C5 H5 . . 120.0 ?
    C5 C6 C1 . . 120.0 ?
    C5 C6 H6 . . 120.0 ?
    C1 C6 H6 . . 120.0 ?
    C8 C7 C12 . . 120.0 ?
    C8 C7 P1 . . 117.3(3) ?
    C12 C7 P1 . . 122.7(3) ?
    C9 C8 C7 . . 120.0 ?
    C9 C8 H8 . . 120.0 ?
    C7 C8 H8 . . 120.0 ?
    C10 C9 C8 . . 120.0 ?
    C10 C9 H9 . . 120.0 ?
    C8 C9 H9 . . 120.0 ?
    C9 C10 C11 . . 120.0 ?
    C9 C10 H10 . . 120.0 ?
    C11 C10 H10 . . 120.0 ?
    C12 C11 C10 . . 120.0 ?
    C12 C11 H11 . . 120.0 ?
    C10 C11 H11 . . 120.0 ?
    C11 C12 C7 . . 120.0 ?
    C11 C12 H12 . . 120.0 ?
    C7 C12 H12 . . 120.0 ?
    C14 C13 P1 . . 111.6(4) ?
    C14 C13 H13A . . 109.3 ?
    P1 C13 H13A . . 109.3 ?
    C14 C13 H13B . . 109.3 ?
    P1 C13 H13B . . 109.3 ?
    H13A C13 H13B . . 108.0 ?
    C13 C14 P2 . . 111.3(4) ?
    C13 C14 H14A . . 109.4 ?
    P2 C14 H14A . . 109.4 ?
    C13 C14 H14B . . 109.4 ?
    P2 C14 H14B . . 109.4 ?
    H14A C14 H14B . . 108.0 ?
    C16 C15 C20 . . 120.0 ?
    C16 C15 P2 . . 122.5(3) ?
    C20 C15 P2 . . 117.5(3) ?
    C15 C16 C17 . . 120.0 ?
    C15 C16 H16 . . 120.0 ?
    C17 C16 H16 . . 120.0 ?
    C18 C17 C16 . . 120.0 ?
    C18 C17 H17 . . 120.0 ?
    C16 C17 H17 . . 120.0 ?
    C17 C18 C19 . . 120.0 ?
    C17 C18 H18 . . 120.0 ?
    C19 C18 H18 . . 120.0 ?
    C20 C19 C18 . . 120.0 ?
    C20 C19 H19 . . 120.0 ?
    C18 C19 H19 . . 120.0 ?
    C19 C20 C15 . . 120.0 ?
    C19 C20 H20 . . 120.0 ?
    C15 C20 H20 . . 120.0 ?
    C22 C21 C26 . . 120.0 ?
    C22 C21 P2 . . 122.7(2) ?
    C26 C21 P2 . . 117.2(2) ?
    C21 C22 C23 . . 120.0 ?
    C21 C22 H22 . . 120.0 ?
    C23 C22 H22 . . 120.0 ?
    C22 C23 C24 . . 120.0 ?
    C22 C23 H23 . . 120.0 ?
    C24 C23 H23 . . 120.0 ?
    C25 C24 C23 . . 120.0 ?
    C25 C24 H24 . . 120.0 ?
    C23 C24 H24 . . 120.0 ?
    C24 C25 C26 . . 120.0 ?
    C24 C25 H25 . . 120.0 ?
    C26 C25 H25 . . 120.0 ?
    C25 C26 C21 . . 120.0 ?
    C25 C26 H26 . . 120.0 ?
    C21 C26 H26 . . 120.0 ?
    C28 C27 C32 . . 120.0 ?
    C28 C27 P3 . . 117.3(3) ?
    C32 C27 P3 . . 122.4(3) ?
    C27 C28 C29 . . 120.0 ?
    C27 C28 H28 . . 120.0 ?
    C29 C28 H28 . . 120.0 ?
    C30 C29 C28 . . 120.0 ?
    C30 C29 H29 . . 120.0 ?
    C28 C29 H29 . . 120.0 ?
    C29 C30 C31 . . 120.0 ?
    C29 C30 H30 . . 120.0 ?
    C31 C30 H30 . . 120.0 ?
    C32 C31 C30 . . 120.0 ?
    C32 C31 H31 . . 120.0 ?
    C30 C31 H31 . . 120.0 ?
    C31 C32 C27 . . 120.0 ?
    C31 C32 H32 . . 120.0 ?
    C27 C32 H32 . . 120.0 ?
    C34 C33 C38 . . 120.0 ?
    C34 C33 P3 . . 120.4(3) ?
    C38 C33 P3 . . 119.5(3) ?
    C33 C34 C35 . . 120.0 ?
    C33 C34 H34 . . 120.0 ?
    C35 C34 H34 . . 120.0 ?
    C36 C35 C34 . . 120.0 ?
    C36 C35 H35 . . 120.0 ?
    C34 C35 H35 . . 120.0 ?
    C37 C36 C35 . . 120.0 ?
    C37 C36 H36 . . 120.0 ?
    C35 C36 H36 . . 120.0 ?
    C36 C37 C38 . . 120.0 ?
    C36 C37 H37 . . 120.0 ?
    C38 C37 H37 . . 120.0 ?
    C37 C38 C33 . . 120.0 ?
    C37 C38 H38 . . 120.0 ?
    C33 C38 H38 . . 120.0 ?
    C40 C39 P3 . . 108.8(3) ?
    C40 C39 H39A . . 109.9 ?
    P3 C39 H39A . . 109.9 ?
    C40 C39 H39B . . 109.9 ?
    P3 C39 H39B . . 109.9 ?
    H39A C39 H39B . . 108.3 ?
    C39 C40 P4 . . 115.4(3) ?
    C39 C40 H40A . . 108.4 ?
    P4 C40 H40A . . 108.4 ?
    C39 C40 H40B . . 108.4 ?
    P4 C40 H40B . . 108.4 ?
    H40A C40 H40B . . 107.5 ?
    C42 C41 C46 . . 120.0 ?
    C42 C41 P4 . . 122.7(2) ?
    C46 C41 P4 . . 117.3(2) ?
    C41 C42 C43 . . 120.0 ?
    C41 C42 H42 . . 120.0 ?
    C43 C42 H42 . . 120.0 ?
    C44 C43 C42 . . 120.0 ?
    C44 C43 H43 . . 120.0 ?
    C42 C43 H43 . . 120.0 ?
    C45 C44 C43 . . 120.0 ?
    C45 C44 H44 . . 120.0 ?
    C43 C44 H44 . . 120.0 ?
    C46 C45 C44 . . 120.0 ?
    C46 C45 H45 . . 120.0 ?
    C44 C45 H45 . . 120.0 ?
    C45 C46 C41 . . 120.0 ?
    C45 C46 H46 . . 120.0 ?
    C41 C46 H46 . . 120.0 ?
    C48 C47 C52 . . 120.0 ?
    C48 C47 P4 . . 122.6(2) ?
    C52 C47 P4 . . 117.4(2) ?
    C47 C48 C49 . . 120.0 ?
    C47 C48 H48 . . 120.0 ?
    C49 C48 H48 . . 120.0 ?
    C50 C49 C48 . . 120.0 ?
    C50 C49 H49 . . 120.0 ?
    C48 C49 H49 . . 120.0 ?
    C49 C50 C51 . . 120.0 ?
    C49 C50 H50 . . 120.0 ?
    C51 C50 H50 . . 120.0 ?
    C52 C51 C50 . . 120.0 ?
    C52 C51 H51 . . 120.0 ?
    C50 C51 H51 . . 120.0 ?
    C51 C52 C47 . . 120.0 ?
    C51 C52 H52 . . 120.0 ?
    C47 C52 H52 . . 120.0 ?
    C54 C53 C58 . . 120.0 ?
    C54 C53 P6 . . 123.5(2) ?
    C58 C53 P6 . . 116.5(2) ?
    C55 C54 C53 . . 120.0 ?
    C55 C54 H54 . . 120.0 ?
    C53 C54 H54 . . 120.0 ?
    C54 C55 C56 . . 120.0 ?
    C54 C55 H55 . . 120.0 ?
    C56 C55 H55 . . 120.0 ?
    C55 C56 C57 . . 120.0 ?
    C55 C56 H56 . . 120.0 ?
    C57 C56 H56 . . 120.0 ?
    C58 C57 C56 . . 120.0 ?
    C58 C57 H57 . . 120.0 ?
    C56 C57 H57 . . 120.0 ?
    C57 C58 C53 . . 120.0 ?
    C57 C58 H58 . . 120.0 ?
    C53 C58 H58 . . 120.0 ?
    C60 C59 C64 . . 120.0 ?
    C60 C59 P6 . . 117.4(3) ?
    C64 C59 P6 . . 122.6(3) ?
    C61 C60 C59 . . 120.0 ?
    C61 C60 H60 . . 120.0 ?
    C59 C60 H60 . . 120.0 ?
    C60 C61 C62 . . 120.0 ?
    C60 C61 H61 . . 120.0 ?
    C62 C61 H61 . . 120.0 ?
    C63 C62 C61 . . 120.0 ?
    C63 C62 H62 . . 120.0 ?
    C61 C62 H62 . . 120.0 ?
    C62 C63 C64 . . 120.0 ?
    C62 C63 H63 . . 120.0 ?
    C64 C63 H63 . . 120.0 ?
    C63 C64 C59 . . 120.0 ?
    C63 C64 H64 . . 120.0 ?
    C59 C64 H64 . . 120.0 ?
    C66 C65 P6 . . 114.9(4) ?
    C66 C65 H65A . . 108.6 ?
    P6 C65 H65A . . 108.6 ?
    C66 C65 H65B . . 108.6 ?
    P6 C65 H65B . . 108.6 ?
    H65A C65 H65B . . 107.5 ?
    C65 C66 P5 . . 109.0(3) ?
    C65 C66 H66A . . 109.9 ?
    P5 C66 H66A . . 109.9 ?
    C65 C66 H66B . . 109.9 ?
    P5 C66 H66B . . 109.9 ?
    H66A C66 H66B . . 108.3 ?
    C68 C67 C72 . . 120.0 ?
    C68 C67 P5 . . 117.2(3) ?
    C72 C67 P5 . . 122.6(3) ?
    C67 C68 C69 . . 120.0 ?
    C67 C68 H68 . . 120.0 ?
    C69 C68 H68 . . 120.0 ?
    C68 C69 C70 . . 120.0 ?
    C68 C69 H69 . . 120.0 ?
    C70 C69 H69 . . 120.0 ?
    C71 C70 C69 . . 120.0 ?
    C71 C70 H70 . . 120.0 ?
    C69 C70 H70 . . 120.0 ?
    C70 C71 C72 . . 120.0 ?
    C70 C71 H71 . . 120.0 ?
    C72 C71 H71 . . 120.0 ?
    C71 C72 C67 . . 120.0 ?
    C71 C72 H72 . . 120.0 ?
    C67 C72 H72 . . 120.0 ?
    C74 C73 C78 . . 118.1(6) ?
    C74 C73 P5 . . 124.4(5) ?
    C78 C73 P5 . . 117.2(5) ?
    C73 C74 C75 . . 119.3(7) ?
    C73 C74 H74 . . 120.3 ?
    C75 C74 H74 . . 120.3 ?
    C76 C75 C74 . . 121.7(8) ?
    C76 C75 H75 . . 119.1 ?
    C74 C75 H75 . . 119.1 ?
    C75 C76 C77 . . 120.2(8) ?
    C75 C76 H76 . . 119.9 ?
    C77 C76 H76 . . 119.9 ?
    C76 C77 C78 . . 120.7(8) ?
    C76 C77 H77 . . 119.7 ?
    C78 C77 H77 . . 119.7 ?
    C73 C78 C77 . . 119.9(7) ?
    C73 C78 H78 . . 120.0 ?
    C77 C78 H78 . . 120.0 ?
    C80 C79 H79A . . 109.5 ?
    C80 C79 H79B . . 109.5 ?
    H79A C79 H79B . . 109.5 ?
    C80 C79 H79C . . 109.5 ?
    H79A C79 H79C . . 109.5 ?
    H79B C79 H79C . . 109.5 ?
    O1 C80 C79 . . 133(3) ?
    O1 C80 C81 . . 114(2) ?
    C79 C80 C81 . . 112.9(10) ?
    C80 C81 H81A . . 109.5 ?
    C80 C81 H81B . . 109.5 ?
    H81A C81 H81B . . 109.5 ?
    C80 C81 H81C . . 109.5 ?
    H81A C81 H81C . . 109.5 ?
    H81B C81 H81C . . 109.5 ?
loop_
    _geom_torsion_atom_site_label_1
    _geom_torsion_atom_site_label_2
    _geom_torsion_atom_site_label_3
    _geom_torsion_atom_site_label_4
    _geom_torsion_site_symmetry_1
    _geom_torsion_site_symmetry_2
    _geom_torsion_site_symmetry_3
    _geom_torsion_site_symmetry_4
    _geom_torsion
    _geom_torsion_publ_flag
    Cu2 Br1 Cu1 P1 . . . . -82.86(5) ?
    Cu2 Br1 Cu1 P3 . . . . 137.42(4) ?
    Cu2 Br1 Cu1 Br2 . . . . 21.53(3) ?
    Cu2 Br2 Cu1 P1 . . . . 96.50(4) ?
    Cu2 Br2 Cu1 P3 . . . . -127.34(5) ?
    Cu2 Br2 Cu1 Br1 . . . . -21.26(3) ?
    Cu1 Br1 Cu2 P2 . . . . 90.40(5) ?
    Cu1 Br1 Cu2 P5 . . . . -130.56(5) ?
    Cu1 Br1 Cu2 Br2 . . . . -21.64(3) ?
    Cu1 Br2 Cu2 P2 . . . . -87.77(5) ?
    Cu1 Br2 Cu2 P5 . . . . 135.29(5) ?
    Cu1 Br2 Cu2 Br1 . . . . 21.23(3) ?
    P3 Cu1 P1 C7 . . . . 65.97(18) ?
    Br1 Cu1 P1 C7 . . . . -61.92(17) ?
    Br2 Cu1 P1 C7 . . . . -166.39(16) ?
    P3 Cu1 P1 C1 . . . . -56.12(17) ?
    Br1 Cu1 P1 C1 . . . . 176.00(15) ?
    Br2 Cu1 P1 C1 . . . . 71.53(16) ?
    P3 Cu1 P1 C13 . . . . -171.1(2) ?
    Br1 Cu1 P1 C13 . . . . 61.1(2) ?
    Br2 Cu1 P1 C13 . . . . -43.4(2) ?
    P5 Cu2 P2 C21 . . . . 64.16(16) ?
    Br1 Cu2 P2 C21 . . . . -165.59(14) ?
    Br2 Cu2 P2 C21 . . . . -60.39(14) ?
    P5 Cu2 P2 C14 . . . . -176.0(2) ?
    Br1 Cu2 P2 C14 . . . . -45.7(2) ?
    Br2 Cu2 P2 C14 . . . . 59.5(2) ?
    P5 Cu2 P2 C15 . . . . -53.84(19) ?
    Br1 Cu2 P2 C15 . . . . 76.42(18) ?
    Br2 Cu2 P2 C15 . . . . -178.39(17) ?
    P1 Cu1 P3 C27 . . . . 49.44(17) ?
    Br1 Cu1 P3 C27 . . . . -177.08(15) ?
    Br2 Cu1 P3 C27 . . . . -72.24(15) ?
    P1 Cu1 P3 C33 . . . . -73.51(18) ?
    Br1 Cu1 P3 C33 . . . . 59.97(16) ?
    Br2 Cu1 P3 C33 . . . . 164.81(16) ?
    P1 Cu1 P3 C39 . . . . 167.50(19) ?
    Br1 Cu1 P3 C39 . . . . -59.02(19) ?
    Br2 Cu1 P3 C39 . . . . 45.8(2) ?
    P6 Cu3 P4 C40 . . . . -5.1(2) ?
    Br3 Cu3 P4 C40 . . . . 174.09(19) ?
    P6 Cu3 P4 C41 . . . . -129.00(15) ?
    Br3 Cu3 P4 C41 . . . . 50.18(16) ?
    P6 Cu3 P4 C47 . . . . 113.66(14) ?
    Br3 Cu3 P4 C47 . . . . -67.17(14) ?
    P2 Cu2 P5 C73 . . . . -62.1(2) ?
    Br1 Cu2 P5 C73 . . . . 169.9(2) ?
    Br2 Cu2 P5 C73 . . . . 64.2(2) ?
    P2 Cu2 P5 C67 . . . . 62.10(17) ?
    Br1 Cu2 P5 C67 . . . . -65.86(16) ?
    Br2 Cu2 P5 C67 . . . . -171.53(15) ?
    P2 Cu2 P5 C66 . . . . 178.3(2) ?
    Br1 Cu2 P5 C66 . . . . 50.4(2) ?
    Br2 Cu2 P5 C66 . . . . -55.3(2) ?
    P4 Cu3 P6 C65 . . . . -35.5(2) ?
    Br3 Cu3 P6 C65 . . . . 145.41(19) ?
    P4 Cu3 P6 C59 . . . . -156.70(18) ?
    Br3 Cu3 P6 C59 . . . . 24.17(19) ?
    P4 Cu3 P6 C53 . . . . 80.54(16) ?
    Br3 Cu3 P6 C53 . . . . -98.59(16) ?
    C7 P1 C1 C2 . . . . -21.3(3) ?
    C13 P1 C1 C2 . . . . -128.6(3) ?
    Cu1 P1 C1 C2 . . . . 109.2(2) ?
    C7 P1 C1 C6 . . . . 162.7(3) ?
    C13 P1 C1 C6 . . . . 55.3(3) ?
    Cu1 P1 C1 C6 . . . . -66.8(3) ?
    C6 C1 C2 C3 . . . . 0.0 ?
    P1 C1 C2 C3 . . . . -176.0(3) ?
    C1 C2 C3 C4 . . . . 0.0 ?
    C2 C3 C4 C5 . . . . 0.0 ?
    C3 C4 C5 C6 . . . . 0.0 ?
    C4 C5 C6 C1 . . . . 0.0 ?
    C2 C1 C6 C5 . . . . 0.0 ?
    P1 C1 C6 C5 . . . . 176.1(3) ?
    C1 P1 C7 C8 . . . . 109.2(3) ?
    C13 P1 C7 C8 . . . . -145.1(3) ?
    Cu1 P1 C7 C8 . . . . -17.3(3) ?
    C1 P1 C7 C12 . . . . -70.1(3) ?
    C13 P1 C7 C12 . . . . 35.7(3) ?
    Cu1 P1 C7 C12 . . . . 163.46(19) ?
    C12 C7 C8 C9 . . . . 0.0 ?
    P1 C7 C8 C9 . . . . -179.2(3) ?
    C7 C8 C9 C10 . . . . 0.0 ?
    C8 C9 C10 C11 . . . . 0.0 ?
    C9 C10 C11 C12 . . . . 0.0 ?
    C10 C11 C12 C7 . . . . 0.0 ?
    C8 C7 C12 C11 . . . . 0.0 ?
    P1 C7 C12 C11 . . . . 179.2(3) ?
    C7 P1 C13 C14 . . . . 63.0(4) ?
    C1 P1 C13 C14 . . . . 170.4(4) ?
    Cu1 P1 C13 C14 . . . . -68.2(4) ?
    P1 C13 C14 P2 . . . . 107.0(4) ?
    C21 P2 C14 C13 . . . . 62.5(4) ?
    C15 P2 C14 C13 . . . . 168.8(3) ?
    Cu2 P2 C14 C13 . . . . -62.7(4) ?
    C21 P2 C15 C16 . . . . 118.2(3) ?
    C14 P2 C15 C16 . . . . 10.8(3) ?
    Cu2 P2 C15 C16 . . . . -117.7(2) ?
    C21 P2 C15 C20 . . . . -64.1(3) ?
    C14 P2 C15 C20 . . . . -171.5(3) ?
    Cu2 P2 C15 C20 . . . . 60.1(3) ?
    C20 C15 C16 C17 . . . . 0.0 ?
    P2 C15 C16 C17 . . . . 177.7(3) ?
    C15 C16 C17 C18 . . . . 0.0 ?
    C16 C17 C18 C19 . . . . 0.0 ?
    C17 C18 C19 C20 . . . . 0.0 ?
    C18 C19 C20 C15 . . . . 0.0 ?
    C16 C15 C20 C19 . . . . 0.0 ?
    P2 C15 C20 C19 . . . . -177.8(3) ?
    C14 P2 C21 C22 . . . . 36.5(3) ?
    C15 P2 C21 C22 . . . . -71.0(3) ?
    Cu2 P2 C21 C22 . . . . 163.24(17) ?
    C14 P2 C21 C26 . . . . -146.6(2) ?
    C15 P2 C21 C26 . . . . 106.0(2) ?
    Cu2 P2 C21 C26 . . . . -19.9(2) ?
    C26 C21 C22 C23 . . . . 0.0 ?
    P2 C21 C22 C23 . . . . 176.8(3) ?
    C21 C22 C23 C24 . . . . 0.0 ?
    C22 C23 C24 C25 . . . . 0.0 ?
    C23 C24 C25 C26 . . . . 0.0 ?
    C24 C25 C26 C21 . . . . 0.0 ?
    C22 C21 C26 C25 . . . . 0.0 ?
    P2 C21 C26 C25 . . . . -177.0(3) ?
    C33 P3 C27 C28 . . . . 143.4(2) ?
    C39 P3 C27 C28 . . . . -109.2(3) ?
    Cu1 P3 C27 C28 . . . . 16.4(3) ?
    C33 P3 C27 C32 . . . . -42.8(3) ?
    C39 P3 C27 C32 . . . . 64.6(3) ?
    Cu1 P3 C27 C32 . . . . -169.77(17) ?
    C32 C27 C28 C29 . . . . 0.0 ?
    P3 C27 C28 C29 . . . . 174.0(3) ?
    C27 C28 C29 C30 . . . . 0.0 ?
    C28 C29 C30 C31 . . . . 0.0 ?
    C29 C30 C31 C32 . . . . 0.0 ?
    C30 C31 C32 C27 . . . . 0.0 ?
    C28 C27 C32 C31 . . . . 0.0 ?
    P3 C27 C32 C31 . . . . -173.6(3) ?
    C27 P3 C33 C34 . . . . -39.8(3) ?
    C39 P3 C33 C34 . . . . -144.6(3) ?
    Cu1 P3 C33 C34 . . . . 90.2(2) ?
    C27 P3 C33 C38 . . . . 144.3(2) ?
    C39 P3 C33 C38 . . . . 39.5(3) ?
    Cu1 P3 C33 C38 . . . . -85.7(2) ?
    C38 C33 C34 C35 . . . . 0.0 ?
    P3 C33 C34 C35 . . . . -175.8(3) ?
    C33 C34 C35 C36 . . . . 0.0 ?
    C34 C35 C36 C37 . . . . 0.0 ?
    C35 C36 C37 C38 . . . . 0.0 ?
    C36 C37 C38 C33 . . . . 0.0 ?
    C34 C33 C38 C37 . . . . 0.0 ?
    P3 C33 C38 C37 . . . . 175.9(3) ?
    C27 P3 C39 C40 . . . . 69.2(4) ?
    C33 P3 C39 C40 . . . . 177.5(3) ?
    Cu1 P3 C39 C40 . . . . -58.5(4) ?
    P3 C39 C40 P4 . . . . -168.9(3) ?
    C41 P4 C40 C39 . . . . 66.2(4) ?
    C47 P4 C40 C39 . . . . 174.5(4) ?
    Cu3 P4 C40 C39 . . . . -62.4(4) ?
    C40 P4 C41 C42 . . . . 34.5(3) ?
    C47 P4 C41 C42 . . . . -72.3(3) ?
    Cu3 P4 C41 C42 . . . . 166.5(2) ?
    C40 P4 C41 C46 . . . . -144.0(3) ?
    C47 P4 C41 C46 . . . . 109.2(2) ?
    Cu3 P4 C41 C46 . . . . -12.0(2) ?
    C46 C41 C42 C43 . . . . 0.0 ?
    P4 C41 C42 C43 . . . . -178.5(3) ?
    C41 C42 C43 C44 . . . . 0.0 ?
    C42 C43 C44 C45 . . . . 0.0 ?
    C43 C44 C45 C46 . . . . 0.0 ?
    C44 C45 C46 C41 . . . . 0.0 ?
    C42 C41 C46 C45 . . . . 0.0 ?
    P4 C41 C46 C45 . . . . 178.5(3) ?
    C40 P4 C47 C48 . . . . 11.7(3) ?
    C41 P4 C47 C48 . . . . 119.8(2) ?
    Cu3 P4 C47 C48 . . . . -117.0(2) ?
    C40 P4 C47 C52 . . . . -169.3(2) ?
    C41 P4 C47 C52 . . . . -61.2(2) ?
    Cu3 P4 C47 C52 . . . . 61.9(2) ?
    C52 C47 C48 C49 . . . . 0.0 ?
    P4 C47 C48 C49 . . . . 178.9(3) ?
    C47 C48 C49 C50 . . . . 0.0 ?
    C48 C49 C50 C51 . . . . 0.0 ?
    C49 C50 C51 C52 . . . . 0.0 ?
    C50 C51 C52 C47 . . . . 0.0 ?
    C48 C47 C52 C51 . . . . 0.0 ?
    P4 C47 C52 C51 . . . . -179.0(3) ?
    C65 P6 C53 C54 . . . . -26.2(3) ?
    C59 P6 C53 C54 . . . . 80.5(3) ?
    Cu3 P6 C53 C54 . . . . -149.8(2) ?
    C65 P6 C53 C58 . . . . 152.9(3) ?
    C59 P6 C53 C58 . . . . -100.5(3) ?
    Cu3 P6 C53 C58 . . . . 29.2(3) ?
    C58 C53 C54 C55 . . . . 0.0 ?
    P6 C53 C54 C55 . . . . 179.0(3) ?
    C53 C54 C55 C56 . . . . 0.0 ?
    C54 C55 C56 C57 . . . . 0.0 ?
    C55 C56 C57 C58 . . . . 0.0 ?
    C56 C57 C58 C53 . . . . 0.0 ?
    C54 C53 C58 C57 . . . . 0.0 ?
    P6 C53 C58 C57 . . . . -179.0(3) ?
    C65 P6 C59 C60 . . . . -127.1(3) ?
    C53 P6 C59 C60 . . . . 125.8(3) ?
    Cu3 P6 C59 C60 . . . . 0.7(3) ?
    C65 P6 C59 C64 . . . . 50.8(3) ?
    C53 P6 C59 C64 . . . . -56.2(3) ?
    Cu3 P6 C59 C64 . . . . 178.7(2) ?
    C64 C59 C60 C61 . . . . 0.0 ?
    P6 C59 C60 C61 . . . . 178.0(3) ?
    C59 C60 C61 C62 . . . . 0.0 ?
    C60 C61 C62 C63 . . . . 0.0 ?
    C61 C62 C63 C64 . . . . 0.0 ?
    C62 C63 C64 C59 . . . . 0.0 ?
    C60 C59 C64 C63 . . . . 0.0 ?
    P6 C59 C64 C63 . . . . -177.9(4) ?
    C59 P6 C65 C66 . . . . 72.2(4) ?
    C53 P6 C65 C66 . . . . -178.1(4) ?
    Cu3 P6 C65 C66 . . . . -57.5(4) ?
    P6 C65 C66 P5 . . . . -166.1(3) ?
    C73 P5 C66 C65 . . . . 178.6(4) ?
    C67 P5 C66 C65 . . . . 68.6(4) ?
    Cu2 P5 C66 C65 . . . . -56.0(4) ?
    C73 P5 C67 C68 . . . . 136.8(3) ?
    C66 P5 C67 C68 . . . . -115.5(3) ?
    Cu2 P5 C67 C68 . . . . 8.6(3) ?
    C73 P5 C67 C72 . . . . -48.7(3) ?
    C66 P5 C67 C72 . . . . 59.0(3) ?
    Cu2 P5 C67 C72 . . . . -177.0(2) ?
    C72 C67 C68 C69 . . . . 0.0 ?
    P5 C67 C68 C69 . . . . 174.6(3) ?
    C67 C68 C69 C70 . . . . 0.0 ?
    C68 C69 C70 C71 . . . . 0.0 ?
    C69 C70 C71 C72 . . . . 0.0 ?
    C70 C71 C72 C67 . . . . 0.0 ?
    C68 C67 C72 C71 . . . . 0.0 ?
    P5 C67 C72 C71 . . . . -174.3(3) ?
    C67 P5 C73 C74 . . . . -15.8(6) ?
    C66 P5 C73 C74 . . . . -121.2(5) ?
    Cu2 P5 C73 C74 . . . . 113.2(5) ?
    C67 P5 C73 C78 . . . . 170.8(4) ?
    C66 P5 C73 C78 . . . . 65.3(5) ?
    Cu2 P5 C73 C78 . . . . -60.3(5) ?
    C78 C73 C74 C75 . . . . -1.0(9) ?
    P5 C73 C74 C75 . . . . -174.4(5) ?
    C73 C74 C75 C76 . . . . 1.4(12) ?
    C74 C75 C76 C77 . . . . -0.2(13) ?
    C75 C76 C77 C78 . . . . -1.4(12) ?
    C74 C73 C78 C77 . . . . -0.5(9) ?
    P5 C73 C78 C77 . . . . 173.4(5) ?
    C76 C77 C78 C73 . . . . 1.8(11) ?
loop_
    _geom_hbond_atom_site_label_D
    _geom_hbond_atom_site_label_H
    _geom_hbond_atom_site_label_A
    _geom_hbond_site_symmetry_A
    _geom_hbond_distance_DH
    _geom_hbond_distance_HA
    _geom_hbond_distance_DA
    _geom_hbond_angle_DHA
    C24 H24 Br1 2_465 0.93 2.92 3.560(3) 127.2
    C65 H65A Br1 . 0.97 2.85 3.576(5) 131.9
    C40 H40A Br2 . 0.97 2.86 3.675(5) 142.4
data_global
_journal_date_recd_electronic     2008-10-07
_journal_date_accepted     2008-10-10
_journal_name_full     'Acta Crystallographica, Section E'
_journal_year     2008
_journal_volume     64
_journal_issue     11
_journal_page_first     m1411
_journal_page_last     m1411
_journal_paper_category     QM
_journal_coeditor_code     SJ2547
_publ_contact_author_name     'Shi, Wen-Juan '
_publ_contact_author_address
;
Jiangxi Key Laboratory of Surface Engineering
Jiangxi Science and Technology Normal University
Jiangxi 330013
People's Republic of China
;
_publ_contact_author_email     swjuan2000@126.com
_publ_contact_author_phone     ?
_publ_section_title
;\
Tris[\m-1,2-bis(diphenylphosphino)ethane]-1:2\k^2^<i>P</i>:<i>P</i>';1:\
3\k^2^<i>P</i>:<i>P</i>';2:3\k^2^<i>P</i>:<i>P</i>'-di-\m-bromido-1:\
2\k^4^<i>Br</i>:<i>Br</i>-bromido-3\k<i>Br</i>-tricopper(I) acetone
hemisolvate
;
loop_
    _publ_author_name
    _publ_author_address
    'Shi, Wen-Juan'
;
Jiangxi Key Laboratory of Surface Engineering
Jiangxi Science and Technology Normal University
Jiangxi 330013
People's Republic of China
;
