# Supplementary material for: Tris[μ-1,2-bis­(diphenyl­phosphino)­ethane]-1:2κ2 P:P′;1:3κ2 P:P′;2:3κ2 P:P′-di-μ-bromido-1:2κ4 Br:Br-bromido-3κBr-tricopper(I) acetone hemisolvate
Source: Acta Crystallogr Sect E Struct Rep Online. 2008 Oct 15;64(Pt 11):m1411. doi: 10.1107/S1600536808032789 (PMC2959548; doi:10.1107/S1600536808032789)
Supplement: Supplementary file 2 [file e-64-m1411-Isup2.hkl]

# 
# h,k,l, Fc-squared, Fo-squared, sigma(Fo-squared) and status flag 
# 
data_I
_shelx_title '  P21/a' 
_shelx_refln_list_code          4 
_shelx_F_calc_maximum      642.54 
_exptl_crystal_F_000      3352.00 
_reflns_d_resolution_high  0.8409 
 
loop_ 
 _symmetry_equiv_pos_as_xyz 
 'x, y, z' 
 'x+1/2, -y+1/2, z' 
 '-x, -y, -z' 
 '-x-1/2, y-1/2, -z' 
 
_cell_length_a    18.6878 
_cell_length_b    17.1080 
_cell_length_c    25.2742 
_cell_angle_alpha  90.000 
_cell_angle_beta  109.924 
_cell_angle_gamma  90.000 
 
_shelx_F_squared_multiplier     1.000 
 
loop_ 
 _refln_index_h 
 _refln_index_k 
 _refln_index_l 
 _refln_F_squared_calc 
 _refln_F_squared_meas 
 _refln_F_squared_sigma 
 _refln_observed_status 
   2   0   0   193882.22   235995.94   7324.70 o 
   4   0   0     4805.15     5664.62    206.34 o 
   6   0   0     5801.24     6018.95    440.42 o 
   8   0   0     3154.44     3106.64    160.56 o 
  10   0   0      794.66      848.89    167.61 o 
  12   0   0     2194.88     2148.01    286.07 o 
  14   0   0      691.65      979.14    279.19 o 
  16   0   0      138.78      288.04    265.43 o 
  18   0   0      834.26      851.34    337.19 o 
  20   0   0     5077.37     5064.78    592.79 o 
   1   1   0   134251.50      -20.64     13.76 o 
   2   1   0      663.55      885.20     41.60 o 
   3   1   0    14208.84    16311.41    432.65 o 
   4   1   0     7332.49     7775.78    191.78 o 
   5   1   0    78018.05    89410.32   1981.21 o 
   6   1   0    13320.26    15304.93    366.64 o 
   7   1   0    52919.62    55882.35   1257.77 o 
   8   1   0    11615.17    12701.83    321.38 o 
   9   1   0    23859.06    24162.58    575.81 o 
  10   1   0     2658.69     2892.15    119.71 o 
  11   1   0     6475.29     6091.97    194.15 o 
  12   1   0     8093.74     7658.35    282.58 o 
  13   1   0        2.93       69.61    145.53 o 
  14   1   0     8899.51     9413.77    462.04 o 
  15   1   0      765.49      565.05    231.02 o 
  16   1   0     6539.29     6995.36    407.34 o 
  17   1   0     2400.46     2741.91    294.03 o 
  18   1   0     1683.58     1481.42    261.21 o 
  19   1   0      767.60     1020.97    258.57 o 
  20   1   0      161.79      436.94    232.61 o 
   0   2   0     5871.64     6363.85    467.45 o 
   1   2   0     1563.32     1388.00     41.61 o 
   2   2   0    25307.95    28170.60    721.45 o 
   3   2   0     1281.16     1131.59     46.90 o 
   4   2   0    45337.70    53104.82   1182.74 o 
   5   2   0     2491.48     2653.53     88.79 o 
   6   2   0    27099.29    30380.51    696.19 o 
   7   2   0    64876.51    72638.13   1624.57 o 
   8   2   0    12031.39    12180.60    309.76 o 
   9   2   0     4960.75     4872.55    157.14 o 
  10   2   0    11828.72    11961.03    315.25 o 
  11   2   0     2792.75     2696.96    151.41 o 
  12   2   0     2531.35     2197.40    148.19 o 
  13   2   0    25539.32    25822.10    909.91 o 
  14   2   0     1602.60     2005.24    230.71 o 
  15   2   0    12127.26    11999.69    929.99 o 
  16   2   0     3173.60     3187.14    696.01 o 
  17   2   0     3703.61     3248.27    390.77 o 
  18   2   0     1294.85     1421.39    251.50 o 
  19   2   0        4.61      110.35    220.41 o 
  20   2   0      468.18      532.82    255.11 o 
   1   3   0    22466.88    23714.19    492.11 o 
   2   3   0       18.10       -3.72     20.75 o 
   3   3   0    25174.38    28033.08    633.10 o 
   4   3   0     4038.10     4263.49    121.41 o 
   5   3   0    24907.50    26423.60    605.95 o 
   6   3   0    41681.11    44153.54    998.65 o 
   7   3   0      382.12      410.29     46.07 o 
   8   3   0    84229.02    91161.02   2035.86 o 
   9   3   0      219.18      194.27     69.81 o 
  10   3   0    19846.18    20429.95    500.09 o 
  11   3   0     1056.96      907.81    198.47 o 
  12   3   0      280.99      185.85     95.13 o 
  13   3   0    20575.04    21004.59    630.48 o 
  14   3   0     8634.71     7623.45    399.89 o 
  15   3   0        1.41       -0.77    163.46 o 
  16   3   0     3457.98     2958.11    282.80 o 
  17   3   0      847.49      948.00    227.16 o 
  18   3   0      767.57     1125.04    253.81 o 
  19   3   0        9.21     -388.85    264.94 o 
  20   3   0     5541.90     5331.60    422.15 o 
   0   4   0   312134.31   368027.97  11683.37 o 
   1   4   0    13475.21    15320.62    365.82 o 
   2   4   0     5330.34     5008.37    111.79 o 
   3   4   0     2063.90     2037.76     67.75 o 
   4   4   0     1711.37     1837.76     70.66 o 
   5   4   0     1313.70     1244.86     61.55 o 
   6   4   0    10033.69    10870.12    284.78 o 
   7   4   0     9359.28     9215.60    290.37 o 
   8   4   0     8536.20     9359.91    252.01 o 
   9   4   0    29611.04    30319.46    831.83 o 
  10   4   0      129.95      253.97     81.65 o 
  11   4   0     1079.60     1516.59    159.02 o 
  12   4   0     5849.49     5701.45    384.56 o 
  13   4   0    13979.44    14810.75    479.38 o 
  14   4   0      369.48      388.90    121.69 o 
  15   4   0    22618.88    23912.31    894.84 o 
  16   4   0      428.04      300.67    281.65 o 
  17   4   0     1912.71     1785.53    316.55 o 
  18   4   0      260.02       75.04    210.95 o 
  19   4   0     1018.28      913.25    245.28 o 
  20   4   0      182.34       63.62    257.07 o 
   1   5   0     2252.24     2000.44     67.86 o 
   2   5   0    18187.85    20444.05    392.42 o 
   3   5   0    11256.44    11206.81    249.32 o 
   4   5   0     2447.88     2317.38     80.21 o 
   5   5   0     2018.35     2233.63     87.10 o 
   6   5   0    23251.58    23564.99    553.64 o 
   7   5   0    34506.70    36710.00    844.57 o 
   8   5   0    55499.53    59366.84   1343.67 o 
   9   5   0     2522.30     2434.30    160.63 o 
  10   5   0     1357.21     1228.92    152.72 o 
  11   5   0      977.69     1009.70    161.76 o 
  12   5   0     7821.71     7096.06    279.30 o 
  13   5   0       14.40      -17.37     99.41 o 
  14   5   0    21206.67    21820.21    988.01 o 
  15   5   0      216.77      127.48    171.30 o 
  16   5   0     4550.58     4956.68    346.52 o 
  17   5   0     1730.09     1506.46    250.99 o 
  18   5   0      680.39      984.10    386.35 o 
  19   5   0      440.34       12.24    214.40 o 
  20   5   0      884.40      953.50    267.15 o 
   0   6   0   123124.42   132608.44   4253.75 o 
   1   6   0       83.94       72.25     39.47 o 
   2   6   0   133317.72   146266.50   2663.71 o 
   3   6   0     1057.73     1095.92     50.19 o 
   4   6   0    38922.37    42457.20    869.55 o 
   5   6   0      269.31      272.88     42.53 o 
   6   6   0      666.94      556.78     58.42 o 
   7   6   0    17596.26    18106.98    442.09 o 
   8   6   0    13667.32    16311.11    406.45 o 
   9   6   0    12916.67    12498.59    392.49 o 
  10   6   0      107.17       93.18     79.48 o 
  11   6   0     4317.23     4012.12    198.86 o 
  12   6   0      651.60      631.67    116.06 o 
  13   6   0    12282.80    12611.13    428.61 o 
  14   6   0       39.06        2.90    113.50 o 
  15   6   0     4368.03     4510.01    245.78 o 
  16   6   0        1.57      -26.49    305.74 o 
  17   6   0     2672.24     3026.87    301.72 o 
  18   6   0      485.12      600.39    221.50 o 
  19   6   0      145.57      269.62    249.21 o 
   1   7   0    17265.26    17331.68    438.85 o 
   2   7   0     4658.58     3913.23    101.74 o 
   3   7   0     1502.33     1473.38     59.45 o 
   4   7   0    12146.70    11562.71    266.05 o 
   5   7   0    22700.19    22197.97    478.17 o 
   6   7   0     1415.38     1277.63     72.03 o 
   7   7   0    76402.52    77234.22   1734.85 o 
   8   7   0    10891.76    10627.85    286.64 o 
   9   7   0    12321.13    12004.68    384.11 o 
  10   7   0      376.10      485.68    102.01 o 
  11   7   0     1790.69     1802.17    256.09 o 
  12   7   0      597.84      501.39    126.29 o 
  13   7   0     9756.05     9342.13    352.12 o 
  14   7   0       32.92      203.25    170.48 o 
  15   7   0     1477.82     1821.86    177.32 o 
  16   7   0      277.64      131.59    207.92 o 
  17   7   0       28.60      260.43    232.99 o 
  18   7   0       62.07     -139.00    323.43 o 
  19   7   0      252.60      387.34    227.56 o 
   0   8   0    37506.89    33220.96   1129.59 o 
   1   8   0     3740.66     3765.49    143.72 o 
   2   8   0    34588.24    32900.45    626.67 o 
   3   8   0     3678.98     3848.03    107.66 o 
   4   8   0    11012.83    10300.49    243.77 o 
   5   8   0    19017.91    19960.52    438.29 o 
   6   8   0     8857.98     9409.59    271.00 o 
   7   8   0     5415.71     5012.09    155.21 o 
   8   8   0     2063.96     1874.26     94.44 o 
   9   8   0     1685.97     1677.32    199.55 o 
  10   8   0     1183.07     1207.76    124.82 o 
  11   8   0     5539.56     4708.39    490.66 o 
  12   8   0     2158.25     1891.39    158.36 o 
  13   8   0     5110.14     4627.36    239.15 o 
  14   8   0       83.28      -89.60    113.59 o 
  15   8   0      865.86     1010.26    158.29 o 
  16   8   0       26.62      137.18    173.45 o 
  17   8   0      293.43      586.24    206.44 o 
  18   8   0      506.44      632.00    248.72 o 
  19   8   0      889.71     1236.04    664.56 o 
   1   9   0      562.05      981.02    149.53 o 
   2   9   0      485.21      705.24     53.31 o 
   3   9   0       17.45       55.41     37.96 o 
   4   9   0     2708.62     2246.85    101.92 o 
   5   9   0     7367.85     6213.95    171.58 o 
   6   9   0    22937.96    21975.76    482.60 o 
   7   9   0    16911.61    17221.29    396.01 o 
   8   9   0     5385.17     5057.89    272.44 o 
   9   9   0     2304.32     2476.79    186.01 o 
  10   9   0       97.45      201.41     86.90 o 
  11   9   0     5982.77     5470.01    334.08 o 
  12   9   0      303.83      261.72    115.10 o 
  13   9   0      602.82      634.02    133.59 o 
  14   9   0     2026.03     2020.99    258.54 o 
  15   9   0      248.59      -48.47    127.90 o 
  16   9   0     1172.96      725.97    179.00 o 
  17   9   0       12.51        4.90    182.31 o 
  18   9   0       24.65      245.21    205.03 o 
   0  10   0      253.88      221.80     96.34 o 
   1  10   0      705.45      590.34     78.97 o 
   2  10   0      379.00      197.76     82.16 o 
   3  10   0        8.88      -52.53     41.36 o 
   4  10   0      602.60      681.84     99.44 o 
   5  10   0     2374.71     2163.85    129.88 o 
   6  10   0     9157.59     8852.39    230.72 o 
   7  10   0     1561.34     1621.85     91.09 o 
   8  10   0     4572.62     4507.13    228.31 o 
   9  10   0       53.38        6.50     78.33 o 
  10  10   0      324.64      226.73    101.60 o 
  11  10   0      880.75      724.49    113.69 o 
  12  10   0      233.49      109.01    124.90 o 
  13  10   0     4638.91     4514.59    241.52 o 
  14  10   0        2.63       32.37    193.96 o 
  15  10   0     2846.13     2997.71    303.00 o 
  16  10   0      682.19      592.03    154.73 o 
  17  10   0       13.03      112.27    189.91 o 
  18  10   0      614.25      573.13    309.67 o 
   1  11   0     1862.35     1975.77    123.82 o 
   2  11   0      577.02      427.30     78.92 o 
   3  11   0     2004.10     2110.99    126.82 o 
   4  11   0     4022.78     4099.85    176.95 o 
   5  11   0     2033.04     1752.33    138.91 o 
   6  11   0     5308.54     4831.67    222.98 o 
   7  11   0      160.41      140.34     88.80 o 
   8  11   0     3009.39     2886.43    251.85 o 
   9  11   0      418.47      413.47    155.61 o 
  10  11   0     1652.32     1801.43    228.17 o 
  11  11   0     1088.21      692.46    181.64 o 
  12  11   0      887.85      837.38    195.76 o 
  13  11   0      646.61      487.60    216.28 o 
  14  11   0     1858.36     1315.56    232.56 o 
  15  11   0      259.68       60.00    170.03 o 
  16  11   0      243.79      256.22    227.58 o 
  17  11   0      453.66      456.71    211.75 o 
   0  12   0      148.22       47.11    125.83 o 
   1  12   0      629.37      811.66    108.12 o 
   2  12   0      650.35      445.64     87.59 o 
   3  12   0        3.92      -40.56     69.45 o 
   4  12   0       55.87       51.70     74.31 o 
   5  12   0      733.18      662.21    110.00 o 
   6  12   0        3.78       -2.47     86.84 o 
   7  12   0     1075.84     1213.67    189.38 o 
   8  12   0     2446.65     1625.80    241.34 o 
   9  12   0      119.55      -33.17    142.35 o 
  10  12   0     2107.07     2064.14    248.09 o 
  11  12   0      495.60      470.85    221.19 o 
  12  12   0     1260.56     1250.07    222.95 o 
  13  12   0     2907.41     3124.93    309.62 o 
  14  12   0       85.34       82.62    159.23 o 
  15  12   0     4056.55     4407.38    386.35 o 
  16  12   0       10.43     -128.44    180.22 o 
   1  13   0      907.18      954.47    110.16 o 
   2  13   0     2325.97     2201.39    143.74 o 
   3  13   0       72.17      125.48     79.47 o 
   4  13   0      823.43      907.95    123.16 o 
   5  13   0       91.75       49.16     94.41 o 
   6  13   0      153.99      197.74    100.99 o 
   7  13   0      439.00      436.97    164.55 o 
   8  13   0      993.20      790.89    192.90 o 
   9  13   0      455.61      522.16    173.13 o 
  10  13   0       17.11      103.03    162.76 o 
  11  13   0      921.30      683.01    194.40 o 
  12  13   0      240.83      375.95    183.51 o 
  13  13   0       84.68       68.34    173.67 o 
  14  13   0     1697.01     1526.24    253.17 o 
  15  13   0       31.63       97.47    205.46 o 
  16  13   0      890.85     1136.38    246.81 o 
   0  14   0    18492.80    17918.44    978.16 o 
   1  14   0     2181.05     2010.85    148.83 o 
   2  14   0    21331.20    20547.58    704.27 o 
   3  14   0      667.31      812.70    116.07 o 
   4  14   0     4406.01     4063.70    199.36 o 
   5  14   0      174.08      107.31    102.69 o 
   6  14   0     2278.73     2357.08    474.82 o 
   7  14   0      290.82      334.69    168.76 o 
   8  14   0     1584.61     2196.91    462.04 o 
   9  14   0      561.98      402.08    185.78 o 
  10  14   0      195.73      -53.82    162.02 o 
  11  14   0      643.92      413.83    200.01 o 
  12  14   0      453.72      282.66    345.06 o 
  13  14   0       91.11      259.98    188.31 o 
  14  14   0       43.16     -102.98    175.55 o 
  15  14   0       39.71     -144.45    232.50 o 
   1  15   0      833.81     1045.77    188.72 o 
   2  15   0      355.01      485.60    117.76 o 
   3  15   0     1776.12     1984.59    155.61 o 
   4  15   0      355.96      364.75    125.15 o 
   5  15   0     5835.33     6028.34    407.15 o 
   6  15   0     1030.73     1037.37    207.99 o 
   7  15   0     2582.44     2925.96    291.58 o 
   8  15   0      351.52      519.10    193.30 o 
   9  15   0     1836.14     1906.78    263.84 o 
  10  15   0        3.81      -19.99    175.67 o 
  11  15   0     3309.14     3594.38    348.17 o 
  12  15   0     1119.81     1373.54    339.16 o 
  13  15   0     1443.23     2017.29    299.77 o 
  14  15   0      192.22      -35.90    237.41 o 
   0  16   0      285.28      263.93    153.97 o 
   1  16   0        9.89      149.46    103.69 o 
   2  16   0      356.01      376.47    116.92 o 
   3  16   0       33.04       77.38    103.55 o 
   4  16   0       53.92     -140.05     93.37 o 
   5  16   0      652.28      703.83    145.50 o 
   6  16   0      209.67      258.42    177.89 o 
   7  16   0      484.42      358.54    180.42 o 
   8  16   0       63.49      113.34    178.99 o 
   9  16   0       68.32      160.26    205.46 o 
  10  16   0      105.58      -74.06    182.80 o 
  11  16   0       86.03      224.18    202.95 o 
  12  16   0      309.28      227.87    213.90 o 
   1  17   0      278.46      529.71    163.18 o 
   2  17   0      218.30      243.58    111.03 o 
   3  17   0      706.81      784.18    132.50 o 
   4  17   0      243.47      275.91    117.41 o 
   5  17   0      880.49     1026.44    218.57 o 
   6  17   0      481.14      656.03    199.39 o 
   7  17   0      693.12      529.01    203.66 o 
   8  17   0      592.81      395.69    269.85 o 
   9  17   0      561.35      545.28    223.50 o 
  10  17   0      249.11      270.79    372.58 o 
  11  17   0       35.74     -197.47    190.83 o 
   0  18   0        8.51       -8.59    146.54 o 
   1  18   0       22.32       98.70    113.56 o 
   2  18   0      284.70      220.21    120.69 o 
   3  18   0       69.34     -101.08    115.08 o 
   4  18   0      359.37      241.63    151.97 o 
   5  18   0      178.61      205.96    184.90 o 
   6  18   0      146.54       92.10    192.03 o 
   7  18   0      191.12      235.74    213.82 o 
   8  18   0       42.48     -141.91    195.34 o 
   9  18   0      335.41      747.10    230.34 o 
   1  19   0       17.23       78.76    116.53 o 
   2  19   0      170.36      161.77    133.52 o 
   3  19   0        8.27      149.39    129.97 o 
   4  19   0      118.27      143.70    160.07 o 
   5  19   0       92.73      106.70    191.59 o 
   6  19   0       23.60       72.77    195.55 o 
   7  19   0       61.03     -250.64    206.94 o 
   0  20   0     1312.39     1630.55    253.75 o 
   1  20   0       15.98     -130.80    118.58 o 
   2  20   0      652.07     1216.70    168.16 o 
   3  20   0      209.64      169.96    157.76 o 
 -20   0   1     2438.88     2403.61    459.09 o 
 -18   0   1      754.66      503.33    312.62 o 
 -16   0   1     9871.66    10909.14    748.12 o 
 -14   0   1    21807.53    24847.12   1289.79 o 
 -12   0   1     5535.44     5543.15    270.69 o 
 -10   0   1    22003.60    22730.04    778.51 o 
  -8   0   1    73870.70    80781.68   2556.42 o 
  -6   0   1    22884.92    27098.44    884.21 o 
  -4   0   1    24081.87    30586.27    976.56 o 
  -2   0   1      294.23      442.38     63.90 o 
   2   0   1     2013.51     2077.83     82.99 o 
   4   0   1     3760.36     4794.75    178.96 o 
   6   0   1    33091.79    36824.40   1181.73 o 
   8   0   1    57877.95    62224.33   1982.14 o 
  10   0   1    11532.67    10749.94    406.98 o 
  12   0   1    16380.31    18436.51    979.14 o 
  14   0   1    23638.33    25427.13   1319.28 o 
  16   0   1    12175.43    12667.85    816.93 o 
  18   0   1       10.05       80.61    265.43 o 
  20   0   1      293.66      590.83    353.91 o 
 -21   1   1     1132.30      894.97    346.04 o 
 -20   1   1      464.76      951.71    252.50 o 
 -19   1   1     1608.98     1960.68    294.98 o 
 -18   1   1       18.05       23.52    193.88 o 
 -17   1   1     1386.12     1700.11    252.68 o 
 -16   1   1     1733.93     1947.54    251.61 o 
 -15   1   1    13906.50    16010.65    885.26 o 
 -14   1   1     6019.82     5978.70    885.75 o 
 -13   1   1    32441.72    31560.23    890.85 o 
 -12   1   1    13438.67    12943.78    414.23 o 
 -11   1   1     1864.04     1922.49    103.39 o 
 -10   1   1    30372.54    31084.29    803.55 o 
  -9   1   1    38722.34    40419.70    931.80 o 
  -8   1   1    82434.17    91517.45   2042.55 o 
  -7   1   1    81815.89    92376.03   2056.13 o 
  -6   1   1   102118.64   117174.60   2592.46 o 
  -5   1   1    41637.91    48370.66   1084.68 o 
  -4   1   1    22264.90    24968.35    568.16 o 
  -3   1   1     3442.28     3423.10    139.01 o 
  -2   1   1     2340.67     2545.78    102.39 o 
  -1   1   1       74.98       15.09     16.71 o 
   0   1   1        8.35        4.19     10.37 o 
   1   1   1     5297.87     4975.73    296.03 o 
   2   1   1    33028.72    38967.84   1048.99 o 
   3   1   1      524.96      441.92     38.75 o 
   4   1   1    40415.41    46232.65   1191.33 o 
   5   1   1    15313.71    16045.06    377.58 o 
   6   1   1    50429.05    55038.23   1233.68 o 
   7   1   1    59463.40    64150.77   1438.14 o 
   8   1   1    28100.74    28286.41    659.87 o 
   9   1   1    51882.33    55322.77   1255.36 o 
  10   1   1    15609.61    15343.44    388.30 o 
  11   1   1      151.14      221.43     74.89 o 
  12   1   1    14695.18    13894.00    438.29 o 
  13   1   1    26890.09    25493.65    920.34 o 
  14   1   1     2742.51     2835.73    522.99 o 
  15   1   1    14592.72    14759.66    627.70 o 
  16   1   1      147.25      317.62    188.51 o 
  17   1   1      104.51       18.59    177.92 o 
  18   1   1        1.42     -275.68    183.78 o 
  19   1   1        8.44      269.75    304.75 o 
  20   1   1      173.56      229.99    236.30 o 
 -21   2   1     2174.11     2509.78    500.38 o 
 -20   2   1      709.72      883.92    252.29 o 
 -19   2   1      875.58      867.74    234.47 o 
 -18   2   1      223.54      318.70    211.66 o 
 -17   2   1       30.03      255.23    189.62 o 
 -16   2   1    16392.55    16516.73    689.34 o 
 -15   2   1        2.93       -6.82    162.99 o 
 -14   2   1    48942.15    49002.86   1848.17 o 
 -13   2   1      793.14      939.93    125.14 o 
 -12   2   1    16705.97    16873.84    514.20 o 
 -11   2   1     4513.03     4366.01    190.19 o 
 -10   2   1      906.05     1285.41     81.67 o 
  -9   2   1     7515.29     8108.96    227.26 o 
  -8   2   1      159.95      336.87     50.00 o 
  -7   2   1    29236.08    32963.04    758.63 o 
  -6   2   1     6295.69     7531.60    206.09 o 
  -5   2   1     4287.62     4609.29    133.08 o 
  -4   2   1     1058.26      770.91     47.11 o 
  -3   2   1    95896.74   114442.02   2927.15 o 
  -2   2   1      152.04      107.06     22.17 o 
  -1   2   1   129185.45   150565.28   3385.08 o 
   0   2   1      114.32       88.75     14.26 o 
   1   2   1   118669.41   136052.47   2463.58 o 
   2   2   1    11375.24    13854.87    318.87 o 
   3   2   1    37442.26    43324.39   1112.87 o 
   4   2   1      227.81      158.67     41.52 o 
   5   2   1      431.13      289.71     50.15 o 
   6   2   1     4411.13     4290.67    157.39 o 
   7   2   1     3514.44     4127.78    160.93 o 
   8   2   1     6791.91     7133.29    322.57 o 
   9   2   1      490.98      754.07     62.45 o 
  10   2   1      986.15      936.87     67.88 o 
  11   2   1      492.73      536.38     89.66 o 
  12   2   1    15488.93    15478.13    480.44 o 
  13   2   1      591.92      733.84    172.29 o 
  14   2   1    15002.07    15082.15    625.46 o 
  15   2   1      191.95      135.05    165.54 o 
  16   2   1     5981.31     6017.56    379.50 o 
  17   2   1        0.05       -7.07    237.90 o 
  18   2   1       41.07      244.15    214.71 o 
  19   2   1      668.47     1035.27    440.42 o 
  20   2   1       18.84     -155.70    220.11 o 
 -20   3   1      574.93      428.42    547.57 o 
 -19   3   1     1622.06     2015.88    294.25 o 
 -18   3   1       99.17      -61.91    234.95 o 
 -17   3   1      174.64      265.09    187.56 o 
 -16   3   1        7.85       66.36    180.04 o 
 -15   3   1     4868.91     5284.84    374.06 o 
 -14   3   1     7001.20     7382.05    307.52 o 
 -13   3   1      702.70      803.85    122.82 o 
 -12   3   1    10103.90    10663.04    365.75 o 
 -11   3   1       80.65       66.05     79.76 o 
 -10   3   1      612.59      550.05     64.31 o 
  -9   3   1     1135.80     1255.66    100.89 o 
  -8   3   1    25458.61    27031.38    634.91 o 
  -7   3   1       76.23      125.26     40.97 o 
  -6   3   1    48968.70    55998.73   1258.20 o 
  -5   3   1     8693.24     9034.25    347.64 o 
  -4   3   1    12669.52    12802.08    306.91 o 
  -3   3   1     6930.66     7938.32    227.43 o 
  -2   3   1     2403.33     2396.92     70.80 o 
  -1   3   1     4709.01     4604.92    131.19 o 
   0   3   1    51736.22    60163.07   1212.76 o 
   1   3   1     1618.83     1306.41     41.99 o 
   2   3   1   127578.95   145929.06   2889.10 o 
   3   3   1    56120.59    61773.73   1371.04 o 
   4   3   1    15669.62    16231.54    379.75 o 
   5   3   1     1802.09     2162.81     99.88 o 
   6   3   1    22596.42    25779.27    694.28 o 
   7   3   1      272.57      374.16     64.54 o 
   8   3   1    11395.78    11837.36    360.52 o 
   9   3   1    26804.97    26410.05    730.66 o 
  10   3   1     1387.76     1218.96    115.15 o 
  11   3   1     3931.92     3688.82    180.49 o 
  12   3   1     4674.04     4699.10    248.40 o 
  13   3   1     1982.81     1993.49    173.36 o 
  14   3   1      556.31      554.61    171.14 o 
  15   3   1     2396.29     2297.52    564.77 o 
  16   3   1      165.61      154.17    185.60 o 
  17   3   1      347.82      754.49    212.75 o 
  18   3   1        7.27      -42.85    192.31 o 
  19   3   1      361.81      278.51    363.74 o 
  20   3   1     1814.65     1849.46    304.32 o 
 -20   4   1       75.23     -134.93    276.73 o 
 -19   4   1      117.35       95.97    203.79 o 
 -18   4   1     2956.10     3351.37    320.35 o 
 -17   4   1       15.98      150.23    192.31 o 
 -16   4   1     1911.83     1839.50    249.21 o 
 -15   4   1        1.95     -113.57    243.80 o 
 -14   4   1     4804.86     4368.57    228.11 o 
 -13   4   1     1021.83      911.94    126.41 o 
 -12   4   1     3638.64     3848.14    197.57 o 
 -11   4   1     1336.31     1220.65    121.58 o 
 -10   4   1     2123.94     2119.87    102.00 o 
  -9   4   1     7515.53     7732.32    293.00 o 
  -8   4   1     2515.01     2893.39    142.04 o 
  -7   4   1    62609.67    70558.85   1582.90 o 
  -6   4   1      240.71      254.34     45.26 o 
  -5   4   1     9301.88     9485.81    240.13 o 
  -4   4   1     1396.21     1538.96     67.83 o 
  -3   4   1    66134.56    67887.83   1529.36 o 
  -2   4   1     2329.49     2804.67     82.78 o 
  -1   4   1    33982.07    34952.00    810.40 o 
   0   4   1     1827.33     1222.70     50.31 o 
   1   4   1   250431.53   279219.72   5055.66 o 
   2   4   1      924.48      892.23     39.21 o 
   3   4   1    10291.33    12539.26    271.91 o 
   4   4   1      254.45      233.46     34.39 o 
   5   4   1    21333.58    21864.20    509.48 o 
   6   4   1     6435.30     6857.58    224.56 o 
   7   4   1    25782.52    27974.19    758.53 o 
   8   4   1     3191.38     3157.33    148.03 o 
   9   4   1     4437.54     4526.28    189.70 o 
  10   4   1     9225.20     8757.76    301.24 o 
  11   4   1      171.23      112.45    100.94 o 
  12   4   1      784.12      879.69    117.61 o 
  13   4   1       89.41       38.67    104.89 o 
  14   4   1     3657.88     3770.43    284.51 o 
  15   4   1     4706.70     4898.21    436.98 o 
  16   4   1      581.05      913.74    216.17 o 
  17   4   1      811.47     1315.69    540.69 o 
  18   4   1        4.17     -174.35    197.69 o 
  19   4   1       11.79        2.11    216.43 o 
  20   4   1      239.85      709.54    256.86 o 
 -20   5   1      327.79      -42.73    230.53 o 
 -19   5   1      162.69      -20.59    214.23 o 
 -18   5   1       26.23     -101.61    191.18 o 
 -17   5   1     1010.11      991.12    230.08 o 
 -16   5   1     1300.80     1374.23    230.91 o 
 -15   5   1     3755.67     3840.78    226.26 o 
 -14   5   1     1799.73     1861.41    290.21 o 
 -13   5   1     1376.02     1544.00    165.08 o 
 -12   5   1      981.30      732.27    118.69 o 
 -11   5   1        6.32      116.80     83.45 o 
 -10   5   1     1875.75     2189.54    141.68 o 
  -9   5   1     1570.45     1646.15     92.38 o 
  -8   5   1    76919.27    82073.54   1840.99 o 
  -7   5   1     1026.32     1035.73     68.84 o 
  -6   5   1    90101.05    93524.26   2082.88 o 
  -5   5   1     3667.82     3647.21    117.50 o 
  -4   5   1    41331.51    43854.41    893.19 o 
  -3   5   1     3506.97     3711.81    109.29 o 
  -2   5   1    25662.85    27411.74    573.08 o 
  -1   5   1    14858.83    14725.50    366.31 o 
   0   5   1    35833.66    39290.53    806.16 o 
   1   5   1     7636.21     8747.31    180.55 o 
   2   5   1     4321.76     4056.84    151.82 o 
   3   5   1     8372.63     8286.73    192.95 o 
   4   5   1    86400.66    91332.67   1827.82 o 
   5   5   1      952.69      857.30     84.73 o 
   6   5   1    47234.05    51548.82   1164.35 o 
   7   5   1    11025.13    10503.74    325.71 o 
   8   5   1    20763.46    21546.69    607.35 o 
   9   5   1     1673.39     1475.33    158.89 o 
  10   5   1     3728.31     3519.51    174.58 o 
  11   5   1      260.28      255.21    138.66 o 
  12   5   1    10434.20     9578.16    341.81 o 
  13   5   1     1672.38     1748.62    155.88 o 
  14   5   1      543.91      485.33    134.78 o 
  15   5   1     1604.99     1303.89    220.31 o 
  16   5   1      286.24      314.60    183.74 o 
  17   5   1        7.09       61.06    190.54 o 
  18   5   1      357.09       97.63    357.35 o 
  19   5   1     2316.19     2045.10    298.12 o 
 -20   6   1     1488.20     1502.83    286.16 o 
 -19   6   1      168.42      -79.95    202.62 o 
 -18   6   1      130.37      -94.50    193.91 o 
 -17   6   1        3.05       67.68    194.31 o 
 -16   6   1     6898.78     6884.75    402.30 o 
 -15   6   1     1597.27     1533.65    166.68 o 
 -14   6   1     4382.86     4494.34    237.73 o 
 -13   6   1       74.34      165.05    109.02 o 
 -12   6   1     1635.54     1779.67    151.72 o 
 -11   6   1    11192.77    11633.29    388.01 o 
 -10   6   1       77.97       29.70    106.64 o 
  -9   6   1     1794.50     2197.50    103.88 o 
  -8   6   1    12744.55    13480.05    346.61 o 
  -7   6   1     5072.52     5066.24    159.76 o 
  -6   6   1    17642.94    18260.78    441.58 o 
  -5   6   1     1253.43     1429.33     68.41 o 
  -4   6   1     1272.83     1317.24     62.85 o 
  -3   6   1     7573.22     8752.77    211.15 o 
  -2   6   1     1585.21     1510.61     89.89 o 
  -1   6   1    66108.42    70743.18   1624.39 o 
   0   6   1      508.25      388.35     34.61 o 
   1   6   1   176320.89   183212.41   3668.68 o 
   2   6   1        2.10      -36.25     25.82 o 
   3   6   1     8758.50     7600.63    212.35 o 
   4   6   1     2643.46     2761.89     90.99 o 
   5   6   1     3395.77     3305.26    105.65 o 
   6   6   1     7846.42     6673.22    189.20 o 
   7   6   1      705.96      697.35     98.86 o 
   8   6   1    14271.17    14164.91    425.70 o 
   9   6   1     3847.85     3985.10    183.68 o 
  10   6   1      501.09      516.88     97.53 o 
  11   6   1       27.85       28.27     88.93 o 
  12   6   1     3297.69     3240.72    186.89 o 
  13   6   1       64.60       48.25    128.12 o 
  14   6   1     5899.30     5990.86    363.33 o 
  15   6   1      166.87      331.88    176.22 o 
  16   6   1     4822.52     5290.72    358.40 o 
  17   6   1        7.53      -14.56    184.89 o 
  18   6   1       42.43      -97.07    200.22 o 
  19   6   1       46.35      -58.15    308.19 o 
 -19   7   1      234.39      277.58    245.28 o 
 -18   7   1      285.30      277.96    219.22 o 
 -17   7   1     2383.47     2220.72    363.24 o 
 -16   7   1      812.77     1012.98    164.75 o 
 -15   7   1     6497.77     6675.87    303.95 o 
 -14   7   1       13.48     -102.36    106.58 o 
 -13   7   1     3498.04     3087.00    229.20 o 
 -12   7   1     2010.23     2374.93    281.11 o 
 -11   7   1     3292.40     3421.42    185.63 o 
 -10   7   1     6224.54     6446.06    252.79 o 
  -9   7   1    25747.19    26573.41    639.67 o 
  -8   7   1      334.82      290.00     69.39 o 
  -7   7   1    46949.02    46186.99   1058.43 o 
  -6   7   1     9762.24    10339.09    249.88 o 
  -5   7   1    16506.65    16248.15    362.11 o 
  -4   7   1      799.32     1031.81     59.43 o 
  -3   7   1      240.18      274.19     42.53 o 
  -2   7   1     4624.93     3971.72    116.95 o 
  -1   7   1       30.03       17.27     44.44 o 
   0   7   1     3090.89     3266.24    120.18 o 
   1   7   1     5616.37     5303.96    149.89 o 
   2   7   1     4335.47     4788.88    118.03 o 
   3   7   1    26320.53    26620.94    513.92 o 
   4   7   1      850.65      956.43     57.85 o 
   5   7   1    50454.32    51544.14   1054.11 o 
   6   7   1      816.58      878.66     63.00 o 
   7   7   1    42541.85    41044.09    943.67 o 
   8   7   1      746.14      698.03     89.83 o 
   9   7   1    13394.21    13541.50    420.36 o 
  10   7   1     1413.30     1370.26    124.92 o 
  11   7   1      139.42       60.82     88.96 o 
  12   7   1      825.26     1088.18    145.26 o 
  13   7   1     4629.00     4467.38    230.07 o 
  14   7   1      110.75      176.96    116.11 o 
  15   7   1     7167.67     7868.52    332.27 o 
  16   7   1       17.46      -18.16    172.73 o 
  17   7   1     2325.36     2086.49    423.21 o 
  18   7   1     1476.01     1553.04    266.50 o 
  19   7   1       21.82       12.08    219.65 o 
 -19   8   1     1184.19     1102.23    251.57 o 
 -18   8   1      344.76      409.45    318.02 o 
 -17   8   1       32.10       47.07    179.67 o 
 -16   8   1     4586.32     4320.35    253.51 o 
 -15   8   1      325.36      312.41    135.19 o 
 -14   8   1    14778.59    15543.66    519.49 o 
 -13   8   1      214.83      238.40    157.22 o 
 -12   8   1     3574.15     3714.31    347.63 o 
 -11   8   1     6502.72     6597.22    270.21 o 
 -10   8   1      178.37      194.41     92.88 o 
  -9   8   1     2398.57     2504.45    156.97 o 
  -8   8   1     9564.98     9471.32    254.75 o 
  -7   8   1     8051.65     7831.51    209.54 o 
  -6   8   1    10734.27    11469.98    275.61 o 
  -5   8   1     5612.38     5733.39    208.32 o 
  -4   8   1      327.72      242.65     40.52 o 
  -3   8   1    11982.85    11476.26    243.55 o 
  -2   8   1    11205.55    11656.25    319.32 o 
  -1   8   1    28239.37    30135.28    731.14 o 
   0   8   1     4187.77     3892.16    146.92 o 
   1   8   1     3846.00     3339.42    107.71 o 
   2   8   1    16415.84    15637.37    317.59 o 
   3   8   1     2115.22     1650.18     66.89 o 
   4   8   1     1805.25     1971.29     93.66 o 
   5   8   1     2117.37     1787.48    129.50 o 
   6   8   1    16055.15    16367.39    372.10 o 
   7   8   1       88.04       34.84     46.95 o 
   8   8   1    10343.45     9786.70    291.28 o 
   9   8   1      994.80     1112.55    112.47 o 
  10   8   1       23.21      -79.26     81.99 o 
  11   8   1       43.76      158.00     99.89 o 
  12   8   1     3879.91     3572.78    200.38 o 
  13   8   1      809.24      644.62    131.00 o 
  14   8   1     9045.57     8544.22    341.84 o 
  15   8   1        7.48      -63.09    122.68 o 
  16   8   1     5951.12     5544.65    366.18 o 
  17   8   1     1874.13     2212.70    272.11 o 
  18   8   1      327.57      272.49    479.74 o 
 -18   9   1       59.73      520.97    211.74 o 
 -17   9   1      488.13      667.41    210.74 o 
 -16   9   1      151.96      399.39    142.79 o 
 -15   9   1     1106.47      970.05    161.94 o 
 -14   9   1      473.20      485.94    160.97 o 
 -13   9   1     4977.06     4967.36    248.52 o 
 -12   9   1     6278.37     5621.66    439.92 o 
 -11   9   1     1177.01     1105.17    195.15 o 
 -10   9   1    22452.87    21579.39    633.94 o 
  -9   9   1      383.86      444.06     89.71 o 
  -8   9   1     6727.30     6227.99    185.57 o 
  -7   9   1     3203.17     2750.02    112.93 o 
  -6   9   1    11060.35    10495.01    259.68 o 
  -5   9   1       20.43       35.23     44.54 o 
  -4   9   1     1918.30     1375.13     66.67 o 
  -3   9   1      615.94      514.73     45.43 o 
  -2   9   1      196.39      138.21     38.47 o 
  -1   9   1       55.77      123.95     55.47 o 
   0   9   1    16793.57    15091.30    401.33 o 
   1   9   1     6370.96     6556.84    174.92 o 
   2   9   1     9175.38     9020.04    226.98 o 
   3   9   1     8804.16     8338.43    222.10 o 
   4   9   1    10013.45     9475.62    213.36 o 
   5   9   1      314.88      214.80     50.12 o 
   6   9   1     5390.56     4561.24    181.26 o 
   7   9   1     1096.02     1362.06     83.83 o 
   8   9   1    12166.01    11149.16    332.13 o 
   9   9   1     3045.51     2734.99    146.72 o 
  10   9   1     7806.92     7923.93    373.75 o 
  11   9   1     5009.71     5165.87    244.96 o 
  12   9   1     2361.63     2279.85    171.93 o 
  13   9   1      681.06      818.71    140.86 o 
  14   9   1     2902.41     3058.86    346.98 o 
  15   9   1     2534.61     2292.48    199.64 o 
  16   9   1      144.46      307.32    189.39 o 
  17   9   1       58.59     -278.03    185.35 o 
  18   9   1     1023.17     1278.06    249.06 o 
 -18  10   1      178.82       78.53    206.76 o 
 -17  10   1        3.29      210.83    199.40 o 
 -16  10   1     1239.47     1824.16    364.38 o 
 -15  10   1      525.60      702.71    153.71 o 
 -14  10   1      452.10      734.65    146.67 o 
 -13  10   1      155.32      120.81    156.66 o 
 -12  10   1       49.47      175.46    101.46 o 
 -11  10   1     1916.71     1782.14    141.91 o 
 -10  10   1     2174.60     2284.23    145.20 o 
  -9  10   1      356.21      382.98     88.80 o 
  -8  10   1       15.88      -17.11     58.00 o 
  -7  10   1      155.80      183.11     59.45 o 
  -6  10   1      122.01       14.79     50.72 o 
  -5  10   1       40.76       56.13     45.62 o 
  -4  10   1     2972.36     2887.74     99.09 o 
  -3  10   1    21904.97    19333.14    439.41 o 
  -2  10   1     1000.26      910.17     90.00 o 
  -1  10   1    50007.98    48041.91   1268.39 o 
   0  10   1       33.88       30.46     59.27 o 
   1  10   1    23560.77    23461.07    595.03 o 
   2  10   1     8369.36     8232.70    215.34 o 
   3  10   1     8796.79     8521.20    225.65 o 
   4  10   1     3683.84     3903.17    137.00 o 
   5  10   1     1712.47     1651.13     96.40 o 
   6  10   1      803.25     1029.95     74.69 o 
   7  10   1       81.59       72.96     55.42 o 
   8  10   1      222.27      247.22     80.28 o 
   9  10   1     2243.83     2026.56    131.16 o 
  10  10   1     8867.41     8074.60    425.50 o 
  11  10   1       22.32        2.23     91.18 o 
  12  10   1      304.36      366.68    108.67 o 
  13  10   1     1057.16     1188.96    141.57 o 
  14  10   1      575.11      644.68    191.11 o 
  15  10   1      371.76      567.95    152.67 o 
  16  10   1      976.14     1167.27    219.11 o 
  17  10   1        3.41      185.80    274.28 o 
 -17  11   1      116.25      -99.29    218.24 o 
 -16  11   1      164.13      216.83    190.29 o 
 -15  11   1       49.28      -67.61    310.65 o 
 -14  11   1     1875.17     1994.78    262.83 o 
 -13  11   1       23.87       33.37    208.41 o 
 -12  11   1      215.49      149.53    165.23 o 
 -11  11   1      212.18      440.84    167.64 o 
 -10  11   1     2512.69     2364.22    246.88 o 
  -9  11   1      419.18      465.63    321.96 o 
  -8  11   1      336.32      621.86    155.79 o 
  -7  11   1     5167.62     5264.95    237.93 o 
  -6  11   1     2138.62     2111.92    206.75 o 
  -5  11   1       51.54       86.82     77.19 o 
  -4  11   1     1598.69     1550.49    115.68 o 
  -3  11   1     4020.26     3931.57    170.77 o 
  -2  11   1      884.05      935.58     94.99 o 
  -1  11   1     2935.40     2937.05    146.90 o 
   0  11   1     9995.02     9014.40    283.47 o 
   1  11   1     8515.17     7766.22    253.66 o 
   2  11   1     3784.96     3682.85    162.69 o 
   3  11   1      862.34      691.60     90.99 o 
   4  11   1      126.09      174.39     68.00 o 
   5  11   1       58.47       76.71     92.92 o 
   6  11   1        9.29      -27.26     76.61 o 
   7  11   1      104.40       30.95    178.43 o 
   8  11   1     4222.75     4444.20    302.53 o 
   9  11   1     1186.51     1453.25    206.05 o 
  10  11   1      323.17      453.08    161.73 o 
  11  11   1     2193.41     2091.45    241.39 o 
  12  11   1      183.53      306.92    187.28 o 
  13  11   1       66.41      -59.32    297.87 o 
  14  11   1      196.70      307.94    180.22 o 
  15  11   1      767.98      764.00    221.27 o 
  16  11   1      289.29      273.41    192.77 o 
  17  11   1      273.22      649.81    423.70 o 
 -17  12   1       97.04      255.89    396.18 o 
 -16  12   1      303.99      239.98    232.00 o 
 -15  12   1       24.55      118.24    170.30 o 
 -14  12   1      974.69      521.05    218.73 o 
 -13  12   1      504.00      576.33    226.11 o 
 -12  12   1      843.29      753.56    308.68 o 
 -11  12   1       61.90     -205.50    137.00 o 
 -10  12   1        8.53     -108.50    146.21 o 
  -9  12   1     2352.70     2108.45    239.56 o 
  -8  12   1     2466.48     2522.92    248.85 o 
  -7  12   1      306.28      404.17    105.36 o 
  -6  12   1     4767.11     4308.67    334.10 o 
  -5  12   1     1059.53      886.48    159.82 o 
  -4  12   1     1014.86     1107.70    220.65 o 
  -3  12   1      140.51      239.26     77.87 o 
  -2  12   1     3155.67     3602.72    181.77 o 
  -1  12   1     9936.25     9990.00    313.16 o 
   0  12   1      530.01      554.64     89.30 o 
   1  12   1     1805.01     1678.46    123.00 o 
   2  12   1      571.57      639.36    102.73 o 
   3  12   1      142.00      109.13     74.19 o 
   4  12   1      485.77      303.91     81.60 o 
   5  12   1      318.13      139.02    100.47 o 
   6  12   1       12.35       20.66     84.98 o 
   7  12   1      906.37      785.75    175.49 o 
   8  12   1      252.04      253.74    151.29 o 
   9  12   1      500.12      726.39    181.11 o 
  10  12   1     1933.87     1700.24    228.85 o 
  11  12   1        2.12      -30.39    145.34 o 
  12  12   1     2720.46     2113.35    263.59 o 
  13  12   1        8.76      -95.36    165.37 o 
  14  12   1      337.64      518.04    203.01 o 
  15  12   1      956.23      677.03    228.97 o 
  16  12   1       19.86     -268.96    179.30 o 
 -16  13   1      263.74      243.96    206.44 o 
 -15  13   1        1.50      -23.98    178.09 o 
 -14  13   1      531.22      387.36    209.43 o 
 -13  13   1       49.61       62.29    174.76 o 
 -12  13   1      501.50      602.47    283.12 o 
 -11  13   1     1171.81      686.15    233.48 o 
 -10  13   1     2534.23     2591.00    283.21 o 
  -9  13   1     8755.04     8799.83    978.65 o 
  -8  13   1      928.23     1101.37    202.39 o 
  -7  13   1     1323.28     1687.27    214.74 o 
  -6  13   1     9439.34     8613.04    340.47 o 
  -5  13   1     2412.75     2407.86    222.37 o 
  -4  13   1    13475.35    12224.89    375.40 o 
  -3  13   1     3845.15     4083.40    191.86 o 
  -2  13   1     1500.95     1516.35    126.37 o 
  -1  13   1     2394.90     2145.75    143.09 o 
   0  13   1      124.97      -36.19     74.79 o 
   1  13   1     1809.94     1734.57    130.94 o 
   2  13   1     1100.89     1163.52    116.98 o 
   3  13   1     2690.15     2661.47    156.69 o 
   4  13   1     3838.99     4003.94    347.50 o 
   5  13   1     3514.56     3580.49    205.02 o 
   6  13   1     2345.74     2431.90    474.33 o 
   7  13   1    12476.41    12236.46    563.18 o 
   8  13   1     3316.46     3657.70    307.14 o 
   9  13   1     2788.41     2552.76    269.17 o 
  10  13   1     2134.00     2586.69    369.14 o 
  11  13   1      743.62      483.97    191.53 o 
  12  13   1      506.36      674.17    197.38 o 
  13  13   1       52.93       61.47    203.99 o 
  14  13   1     1539.55     1568.24    267.15 o 
  15  13   1        8.07     -214.70    189.77 o 
 -15  14   1       91.52      298.08    226.60 o 
 -14  14   1      515.78      535.48    215.18 o 
 -13  14   1      744.03      801.98    442.38 o 
 -12  14   1      423.32      687.10    215.88 o 
 -11  14   1     1104.02     1291.99    238.60 o 
 -10  14   1     1391.77     1425.03    235.51 o 
  -9  14   1      611.05      871.96    289.51 o 
  -8  14   1     1184.45     1482.35    227.45 o 
  -7  14   1     2165.14     2503.24    267.32 o 
  -6  14   1       41.23      102.22    103.09 o 
  -5  14   1     1639.08     1403.75    156.07 o 
  -4  14   1     1061.22     1103.26    125.69 o 
  -3  14   1       26.10        1.85     88.82 o 
  -2  14   1     4219.09     3901.57    195.11 o 
  -1  14   1     1574.20     1134.64    125.04 o 
   0  14   1       17.36       36.64     85.61 o 
   1  14   1     3114.46     2902.89    171.36 o 
   2  14   1       50.87      222.49     90.94 o 
   3  14   1     2850.81     2517.13    161.87 o 
   4  14   1     1253.33     1565.45    141.66 o 
   5  14   1     3518.96     3416.11    321.83 o 
   6  14   1     1652.05     1894.02    234.01 o 
   7  14   1      936.20     1053.52    203.04 o 
   8  14   1     3401.21     3728.41    313.53 o 
   9  14   1       25.47      110.31    170.61 o 
  10  14   1      787.85      505.80    189.65 o 
  11  14   1      891.86      800.84    208.09 o 
  12  14   1     1309.94      841.89    344.07 o 
  13  14   1      139.54      281.52    262.97 o 
  14  14   1      228.79      523.71    215.68 o 
 -14  15   1     1204.25     1229.11    261.60 o 
 -13  15   1     1485.15     1725.57    289.02 o 
 -12  15   1     1417.88     1493.13    271.78 o 
 -11  15   1      489.68      414.87    208.05 o 
 -10  15   1     1575.38     1716.05    374.55 o 
  -9  15   1      253.38      291.78    193.22 o 
  -8  15   1     3033.01     3565.02    336.21 o 
  -7  15   1       49.73       48.32    165.66 o 
  -6  15   1     1191.13     1532.86    231.63 o 
  -5  15   1      445.04      618.55    135.72 o 
  -4  15   1        2.24       27.93     93.16 o 
  -3  15   1      487.23      524.83    111.61 o 
  -2  15   1       49.45       55.36     91.51 o 
  -1  15   1     2412.03     2519.77    262.22 o 
   0  15   1      817.54      808.83    118.01 o 
   1  15   1      114.29      115.38     94.17 o 
   2  15   1     3061.58     2824.36    222.20 o 
   3  15   1      170.78      207.51    100.40 o 
   4  15   1     5867.10     5846.70    251.29 o 
   5  15   1      800.73      673.80    136.23 o 
   6  15   1     2937.87     2746.03    278.74 o 
   7  15   1     2848.74     2104.11    392.74 o 
   8  15   1      615.11      816.48    206.01 o 
   9  15   1       10.64       20.37    163.60 o 
  10  15   1     1979.33     2290.55    285.99 o 
  11  15   1     1119.60     1674.37    281.16 o 
  12  15   1     1905.49     3016.87    902.46 o 
  13  15   1        4.77       14.86    178.18 o 
 -13  16   1       98.04      194.21    208.65 o 
 -12  16   1     1962.58     2121.07    307.76 o 
 -11  16   1      200.41      174.39    248.23 o 
 -10  16   1      584.54      769.39    252.65 o 
  -9  16   1      733.68      740.16    227.69 o 
  -8  16   1      157.52       30.95    168.26 o 
  -7  16   1      235.79      149.13    170.76 o 
  -6  16   1     1745.99     1779.82    628.67 o 
  -5  16   1     2809.47     2532.67    228.17 o 
  -4  16   1      116.24      117.92    106.80 o 
  -3  16   1    10657.89     9903.09    350.15 o 
  -2  16   1      644.29      519.81    120.49 o 
  -1  16   1     9559.09     9110.66    327.67 o 
   0  16   1       13.16      -22.65     98.11 o 
   1  16   1     6224.02     5869.44    255.02 o 
   2  16   1      730.62      736.85    124.16 o 
   3  16   1     2772.86     2282.64    189.57 o 
   4  16   1      799.64     1107.44    138.16 o 
   5  16   1      701.73      958.65    208.29 o 
   6  16   1       55.37       98.27    170.78 o 
   7  16   1     1889.06     2176.57    279.49 o 
   8  16   1      355.42      351.70    183.65 o 
   9  16   1     1274.99     1603.52    329.33 o 
  10  16   1      465.10      565.14    223.89 o 
  11  16   1       28.88       46.02    192.02 o 
  12  16   1      135.55      -27.07    310.16 o 
 -11  17   1       14.66      -81.26    234.46 o 
 -10  17   1        9.58      -68.96    304.75 o 
  -9  17   1      122.37      322.50    204.76 o 
  -8  17   1      369.84      414.30    212.83 o 
  -7  17   1      166.45      -21.46    329.82 o 
  -6  17   1      282.01      410.57    198.42 o 
  -5  17   1       84.97       -7.09    159.12 o 
  -4  17   1       18.41       27.80    106.58 o 
  -3  17   1     1710.39     1820.21    168.80 o 
  -2  17   1      180.10       37.65    104.02 o 
  -1  17   1      457.13      544.15    121.01 o 
   0  17   1        7.88      -94.95     96.92 o 
   1  17   1      641.30      651.65    123.99 o 
   2  17   1      295.57       68.98    163.65 o 
   3  17   1      183.86      217.63    113.01 o 
   4  17   1       57.38      -69.41    102.86 o 
   5  17   1      403.27       32.05    165.79 o 
   6  17   1       26.43      134.49    178.69 o 
   7  17   1      510.97      511.79    211.92 o 
   8  17   1     1162.63     1395.21    259.08 o 
   9  17   1      834.34      750.32    225.08 o 
  10  17   1       78.02       28.19    187.63 o 
  11  17   1       49.63     -278.17    185.45 o 
  -9  18   1      335.36       -5.79    196.61 o 
  -8  18   1       86.44       -8.56    424.20 o 
  -7  18   1      249.02      486.60    206.87 o 
  -6  18   1        9.34     -288.64    208.41 o 
  -5  18   1        6.00      150.47    173.56 o 
  -4  18   1      777.63      738.34    138.92 o 
  -3  18   1      247.56      139.87    118.17 o 
  -2  18   1     1586.73     1770.96    185.46 o 
  -1  18   1      259.17      308.17    124.54 o 
   0  18   1      506.41      573.84    129.71 o 
   1  18   1      538.49      587.39    130.06 o 
   2  18   1      209.84      363.55    155.99 o 
   3  18   1       12.82      -26.07    107.17 o 
   4  18   1      158.21      344.31    160.14 o 
   5  18   1        5.38      125.24    176.09 o 
   6  18   1       14.80     -165.54    290.99 o 
   7  18   1      154.64      -95.45    346.04 o 
   8  18   1      714.05     1109.52    389.79 o 
   9  18   1      100.75      381.25    219.18 o 
  -7  19   1      198.71      406.15    349.48 o 
  -6  19   1      438.42      253.37    194.01 o 
  -5  19   1      183.16      330.61    195.64 o 
  -4  19   1      170.45      189.56    159.58 o 
  -3  19   1      335.90      630.15    140.46 o 
  -2  19   1     1161.42     1549.35    337.14 o 
  -1  19   1       10.03       64.78    121.07 o 
   0  19   1      864.05      897.80    150.21 o 
   1  19   1      480.73      634.68    144.73 o 
   2  19   1      462.30      445.53    134.37 o 
   3  19   1      114.55      193.77    149.04 o 
   4  19   1        6.24      -73.80    353.41 o 
   5  19   1      595.81      761.91    232.88 o 
   6  19   1       48.74      177.72    186.96 o 
   7  19   1       14.48     -339.90    226.60 o 
  -4  20   1        8.54       40.38    157.94 o 
  -3  20   1      450.14      533.65    144.06 o 
  -2  20   1      156.09      225.58    126.51 o 
  -1  20   1      619.59      782.78    152.30 o 
   0  20   1      437.68      497.20    138.05 o 
   1  20   1      238.29      173.15    123.74 o 
   2  20   1      123.71       94.99    125.91 o 
   3  20   1      631.55      529.44    181.32 o 
 -20   0   2     2385.87     2823.38    472.86 o 
 -18   0   2        7.72     -333.26    226.11 o 
 -16   0   2       74.85       -8.85    228.07 o 
 -14   0   2     1389.32     1324.20    292.96 o 
 -12   0   2     7558.31     7268.25    320.28 o 
 -10   0   2     3353.48     3512.43    192.73 o 
  -8   0   2     6677.28     7973.14    737.79 o 
  -6   0   2     8282.00     9690.87    349.24 o 
  -4   0   2   252854.56   319461.72  14243.72 o 
  -2   0   2   412852.56   475302.06  21183.21 o 
   0   0   2   347559.84      -23.59     15.73 o 
   2   0   2    44874.59    49883.47   1564.08 o 
   4   0   2    19054.80    20848.47    677.04 o 
   6   0   2      164.41       37.54     44.38 o 
   8   0   2       17.54      -13.39     51.79 o 
  10   0   2     7195.34     7970.41    319.04 o 
  12   0   2     2970.71     2781.11    322.45 o 
  14   0   2      459.97      720.59    260.51 o 
  16   0   2      796.81      806.12    299.84 o 
  18   0   2     1319.77     1490.34    376.52 o 
  20   0   2     3163.07     3097.66    509.23 o 
 -21   1   2     2254.56     2510.41    345.07 o 
 -20   1   2      396.32      343.47    237.49 o 
 -19   1   2      151.03       24.28    211.85 o 
 -18   1   2      175.71      189.34    201.93 o 
 -17   1   2     2052.49     1702.62    248.79 o 
 -16   1   2     4067.89     3586.71    304.11 o 
 -15   1   2      358.70      554.09    175.16 o 
 -14   1   2     6756.07     7805.15    407.32 o 
 -13   1   2       96.41       97.56     90.75 o 
 -12   1   2     2604.02     2560.66    124.20 o 
 -11   1   2     5138.43     5028.68    173.19 o 
 -10   1   2     1277.60     1473.10     86.64 o 
  -9   1   2     3475.31     2896.18    115.55 o 
  -8   1   2     1021.58      909.37    104.29 o 
  -7   1   2   105014.00   124440.70   2759.20 o 
  -6   1   2     1925.15     1575.56     82.87 o 
  -5   1   2   152826.05   185423.88   4738.00 o 
  -4   1   2    81029.71   102965.67   3266.44 o 
  -3   1   2    24899.07    28879.40    934.59 o 
  -2   1   2    11450.60    11993.43    397.96 o 
  -1   1   2   167844.14   177667.80   4005.88 o 
   0   1   2      147.75      117.51     13.56 o 
   1   1   2     2541.27     2541.33    119.31 o 
   2   1   2    14294.76    16907.78    444.55 o 
   3   1   2     1514.73     2156.74     96.88 o 
   4   1   2     3356.50     3430.85    123.18 o 
   5   1   2    29965.01    32986.00    865.91 o 
   6   1   2    14891.59    14919.13    357.59 o 
   7   1   2    33230.89    36738.55    839.25 o 
   8   1   2     9861.73    10458.03    269.35 o 
   9   1   2    37469.08    39101.61    900.28 o 
  10   1   2     6330.25     5934.14    183.61 o 
  11   1   2       62.45       38.49     74.81 o 
  12   1   2     3735.19     3117.98    231.13 o 
  13   1   2      784.80      954.27    182.11 o 
  14   1   2     4976.44     4593.31    312.16 o 
  15   1   2      985.77     1230.45    220.00 o 
  16   1   2     1701.52     1765.56    253.71 o 
  17   1   2      184.14       93.54    194.55 o 
  18   1   2       96.78      353.04    212.75 o 
  19   1   2      570.21      618.84    239.13 o 
  20   1   2      127.30      293.27    246.75 o 
 -21   2   2      659.59      818.22    272.43 o 
 -20   2   2       56.07      -14.57    203.86 o 
 -19   2   2      175.31      -46.53    205.46 o 
 -18   2   2     3446.63     3038.28    307.50 o 
 -17   2   2     2313.81     2962.65    518.57 o 
 -16   2   2       64.03      -93.14    170.79 o 
 -15   2   2    10505.03    10322.76    493.07 o 
 -14   2   2     5040.49     4993.62    242.31 o 
 -13   2   2    18400.69    21094.09   1271.11 o 
 -12   2   2     1625.77     1538.10    134.08 o 
 -11   2   2      466.54      537.15     69.18 o 
 -10   2   2    10046.59    11105.96    300.51 o 
  -9   2   2    17650.09    17800.45    440.23 o 
  -8   2   2     7558.90     7396.26    320.68 o 
  -7   2   2    11671.78    13410.65    334.66 o 
  -6   2   2    72023.60    86052.39   1916.15 o 
  -5   2   2      349.06      793.17     75.04 o 
  -4   2   2    80149.15    98275.10   3120.80 o 
  -3   2   2     1213.16     1249.57     71.93 o 
  -2   2   2     3135.08     3898.87    150.40 o 
  -1   2   2     1714.61     1991.78     55.23 o 
   0   2   2     2763.33     3216.15     70.41 o 
   1   2   2    13473.09    15580.36    321.04 o 
   2   2   2    26251.55    31460.37    812.11 o 
   3   2   2     6581.21     7853.97    227.78 o 
   4   2   2      595.93      856.62     61.18 o 
   5   2   2    18021.20    20449.24    553.75 o 
   6   2   2     8220.20     7535.34    236.33 o 
   7   2   2    19543.89    22110.73    607.84 o 
   8   2   2    37156.20    40076.91   1064.94 o 
   9   2   2     1268.23     1240.62     99.66 o 
  10   2   2      181.02      259.97     75.20 o 
  11   2   2     2834.90     2536.69    147.37 o 
  12   2   2     3816.17     3958.19    192.23 o 
  13   2   2    11739.55    11017.16    488.33 o 
  14   2   2     3178.47     3178.27    273.05 o 
  15   2   2     6247.79     6720.94    387.89 o 
  16   2   2     5030.00     5626.95    441.40 o 
  17   2   2     2079.89     1917.58    311.14 o 
  18   2   2     1026.93      822.83    236.35 o 
  19   2   2       78.30       88.80    212.63 o 
  20   2   2       56.97     -185.78    238.39 o 
 -21   3   2     1648.13     1994.30    328.43 o 
 -20   3   2     6019.11     6185.82    602.13 o 
 -19   3   2      237.44      283.10    223.83 o 
 -18   3   2      377.12      941.78    235.66 o 
 -17   3   2       24.43      289.34    201.58 o 
 -16   3   2     3413.96     3575.12    430.59 o 
 -15   3   2     2282.44     2132.04    280.18 o 
 -14   3   2     9188.67     8694.32    394.85 o 
 -13   3   2     5934.29     5549.52    248.96 o 
 -12   3   2      521.39      696.39    107.60 o 
 -11   3   2      239.95      275.28     64.17 o 
 -10   3   2    18012.97    19930.69    493.44 o 
  -9   3   2      239.59      337.49     57.38 o 
  -8   3   2    32751.40    34515.01    801.12 o 
  -7   3   2    13144.76    14461.53    376.73 o 
  -6   3   2    61110.45    69530.66   1555.10 o 
  -5   3   2     1643.02     2094.92     93.35 o 
  -4   3   2    83061.32    92273.02   2372.43 o 
  -3   3   2    17313.93    18290.46    609.16 o 
  -2   3   2    11987.77    13526.88    328.09 o 
  -1   3   2    78995.05    88301.03   1771.59 o 
   0   3   2    18670.86    19919.62    375.08 o 
   1   3   2    69172.80    80778.43   1471.08 o 
   2   3   2    36608.15    44784.18    899.59 o 
   3   3   2    41459.50    47776.79   1066.43 o 
   4   3   2     4884.50     4727.55    309.58 o 
   5   3   2    12570.41    13152.76    559.76 o 
   6   3   2    63517.66    67314.81   1737.00 o 
   7   3   2     1481.98     1517.30     97.21 o 
   8   3   2    51498.36    52385.10   1376.62 o 
   9   3   2      368.78      314.82    118.23 o 
  10   3   2    16321.06    16079.86    480.95 o 
  11   3   2     3680.91     3920.12    186.49 o 
  12   3   2      702.69      789.59    113.02 o 
  13   3   2     2589.46     2866.19    248.02 o 
  14   3   2     1391.42     1568.06    216.43 o 
  15   3   2      614.67      764.47    195.10 o 
  16   3   2     3189.62     3231.93    301.67 o 
  17   3   2      479.62      854.50    224.14 o 
  18   3   2       16.91      145.55    209.92 o 
  19   3   2        9.76      137.04    216.53 o 
  20   3   2      925.04      850.40    269.36 o 
 -20   4   2        2.46     -179.98    303.77 o 
 -19   4   2     1088.99      939.10    460.08 o 
 -18   4   2     1158.12     1729.39    585.91 o 
 -17   4   2     2756.17     3504.02    316.91 o 
 -16   4   2      445.38      668.32    239.87 o 
 -15   4   2    25163.35    26082.32    780.42 o 
 -14   4   2     1428.45     1251.79    148.29 o 
 -13   4   2    18732.83    17838.92    645.75 o 
 -12   4   2      891.27     1047.56    125.05 o 
 -11   4   2     5096.84     4752.56    260.54 o 
 -10   4   2     7837.85     8086.37    236.73 o 
  -9   4   2     9236.22     9723.74    297.18 o 
  -8   4   2    12038.08    12414.05    397.89 o 
  -7   4   2       55.14       71.06     43.04 o 
  -6   4   2       62.66       53.97     47.96 o 
  -5   4   2     4680.27     5569.91    198.77 o 
  -4   4   2     1844.12     2212.89     94.63 o 
  -3   4   2     1404.03     1917.70     74.62 o 
  -2   4   2     1722.51     1728.88     81.21 o 
  -1   4   2    20776.90    22097.80    461.85 o 
   0   4   2     2696.90     3402.34    109.02 o 
   1   4   2    27059.96    25027.44    470.88 o 
   2   4   2     4952.94     4907.08    121.91 o 
   3   4   2    13739.48    14824.50    318.45 o 
   4   4   2    38249.06    39506.94    891.21 o 
   5   4   2     2936.40     2362.74    108.73 o 
   6   4   2     8467.35     9008.65    278.79 o 
   7   4   2    10237.56     9405.39    294.73 o 
   8   4   2      228.56      378.94     98.83 o 
   9   4   2    10696.07    10305.67    333.02 o 
  10   4   2      499.22      521.18    127.71 o 
  11   4   2      909.83     1034.35    124.93 o 
  12   4   2     4669.78     4874.06    280.83 o 
  13   4   2    12260.02    11581.48    400.65 o 
  14   4   2     1321.73     1607.51    218.95 o 
  15   4   2     9328.05     9310.83    469.21 o 
  16   4   2       75.51       96.27    176.83 o 
  17   4   2     1295.97     1553.09    351.94 o 
  18   4   2       14.70      202.84    277.23 o 
  19   4   2      296.90      135.86    225.56 o 
 -20   5   2      803.08      764.17    261.04 o 
 -19   5   2     1332.05     1303.55    260.68 o 
 -18   5   2        6.98      -99.56    190.82 o 
 -17   5   2     2683.32     2884.10    298.62 o 
 -16   5   2     3210.94     2874.22    554.94 o 
 -15   5   2      476.70      517.14    155.01 o 
 -14   5   2    14142.92    13296.79    453.47 o 
 -13   5   2      202.93      420.98    114.58 o 
 -12   5   2    10190.59     9418.39    337.48 o 
 -11   5   2      123.48      191.19     91.87 o 
 -10   5   2     5490.18     5201.19    177.97 o 
  -9   5   2    18054.62    18500.75    539.73 o 
  -8   5   2    16363.70    16284.31    407.51 o 
  -7   5   2     4133.79     4456.72    146.29 o 
  -6   5   2      261.24      231.95     47.31 o 
  -5   5   2    17340.24    17263.91    481.24 o 
  -4   5   2     4128.63     4348.98    136.17 o 
  -3   5   2    11556.17    12523.37    282.23 o 
  -2   5   2      146.26      139.48     32.95 o 
  -1   5   2     1068.83     1341.08     56.33 o 
   0   5   2    14304.45    13698.38    299.01 o 
   1   5   2    57866.33    62222.29   1144.22 o 
   2   5   2    27635.80    28094.24    531.29 o 
   3   5   2       63.93      136.07     35.04 o 
   4   5   2     1725.18     1924.11     92.14 o 
   5   5   2    18266.25    19871.29    468.80 o 
   6   5   2    20855.68    20483.26    567.93 o 
   7   5   2      322.86      396.73    104.86 o 
   8   5   2    25698.82    25011.90    695.01 o 
   9   5   2     1504.04     1600.81    186.85 o 
  10   5   2     1688.66     1972.66    167.91 o 
  11   5   2      218.42      210.83     93.04 o 
  12   5   2      236.03      291.07    101.66 o 
  13   5   2       55.27      -62.20    140.48 o 
  14   5   2    10923.72    10291.64    484.17 o 
  15   5   2      121.34      -12.47    172.56 o 
  16   5   2     4883.77     4220.09    544.62 o 
  17   5   2      579.56     1016.17    336.21 o 
  18   5   2       18.36      196.67    253.14 o 
  19   5   2      888.30      696.95    247.11 o 
 -20   6   2      515.66      766.34    252.80 o 
 -19   6   2      157.76       29.24    206.10 o 
 -18   6   2      886.71      643.71    224.06 o 
 -17   6   2        0.17     -265.67    177.11 o 
 -16   6   2      181.82      280.13    134.93 o 
 -15   6   2     1325.56     1506.84    168.28 o 
 -14   6   2      407.09      489.35    127.59 o 
 -13   6   2    18661.40    19486.10    600.51 o 
 -12   6   2     7607.42     7587.68    340.07 o 
 -11   6   2     1807.37     2077.06    150.86 o 
 -10   6   2     1597.83     1454.97    203.22 o 
  -9   6   2    14549.20    14073.48    365.66 o 
  -8   6   2    10900.65    10804.04    290.62 o 
  -7   6   2    18155.33    18935.66    461.60 o 
  -6   6   2     1039.46     1098.31     70.18 o 
  -5   6   2      945.41     1142.23     72.01 o 
  -4   6   2    24765.10    26282.17    621.67 o 
  -3   6   2    24846.80    24885.61    530.13 o 
  -2   6   2   130228.53   140053.56   2811.16 o 
  -1   6   2      905.43      786.65     62.80 o 
   0   6   2    87146.96    92247.30   1863.56 o 
   1   6   2      117.99      103.88     30.19 o 
   2   6   2    59214.59    62858.55   1263.38 o 
   3   6   2     2188.75     1951.55     86.10 o 
   4   6   2      802.47     1039.25     56.89 o 
   5   6   2     2509.71     2716.51    132.98 o 
   6   6   2     2041.24     2066.58     87.65 o 
   7   6   2    12921.63    13312.30    398.38 o 
   8   6   2       14.35      -50.70     63.66 o 
   9   6   2     1436.94     1799.82    125.43 o 
  10   6   2       67.34      156.30     84.16 o 
  11   6   2      734.63      700.54    109.02 o 
  12   6   2     8262.52     8341.38    316.31 o 
  13   6   2      544.52      674.52    127.21 o 
  14   6   2      276.82      165.83    121.14 o 
  15   6   2     5911.13     5968.87    369.29 o 
  16   6   2      194.60      180.02    419.77 o 
  17   6   2     3408.09     3480.36    321.81 o 
  18   6   2      465.90      499.82    222.75 o 
  19   6   2       16.37     -290.89    193.93 o 
 -20   7   2      315.70      191.85    385.86 o 
 -19   7   2      510.55      451.57    226.60 o 
 -18   7   2     1207.10     1677.39    261.09 o 
 -17   7   2      459.85      704.99    213.19 o 
 -16   7   2      148.12      191.66    134.02 o 
 -15   7   2     2928.61     2499.46    196.54 o 
 -14   7   2     1264.91     1724.65    169.17 o 
 -13   7   2      902.69     1029.02    139.57 o 
 -12   7   2     2150.45     2334.17    442.42 o 
 -11   7   2       88.24      216.49    137.92 o 
 -10   7   2      612.53      722.01    109.20 o 
  -9   7   2    37539.45    39505.54    923.67 o 
  -8   7   2       54.65       81.04     53.95 o 
  -7   7   2    58990.01    61347.78   1390.34 o 
  -6   7   2     5308.80     5743.03    163.58 o 
  -5   7   2    54663.58    58841.68   1350.77 o 
  -4   7   2      113.17      145.42     43.02 o 
  -3   7   2      234.85      194.51     40.01 o 
  -2   7   2      193.19      298.72     53.38 o 
  -1   7   2     2493.42     2186.66    100.75 o 
   0   7   2      546.47      661.22     46.99 o 
   1   7   2      852.59      965.56     67.85 o 
   2   7   2     3777.54     4343.57    110.75 o 
   3   7   2     6069.29     5263.19    131.12 o 
   4   7   2     8347.55     8995.90    216.53 o 
   5   7   2    54287.64    54185.45   1107.54 o 
   6   7   2     1460.64     1412.48    100.88 o 
   7   7   2    19813.44    20435.39    494.63 o 
   8   7   2     2511.75     2633.60    144.65 o 
   9   7   2     4644.17     4795.40    275.50 o 
  10   7   2     3933.08     3704.55    211.17 o 
  11   7   2     8783.90     8233.35    553.36 o 
  12   7   2     3527.17     3543.39    198.50 o 
  13   7   2     2979.02     3033.47    193.49 o 
  14   7   2        8.12      -83.02    107.66 o 
  15   7   2      764.85      623.68    212.49 o 
  16   7   2     1808.93     1916.25    382.91 o 
  17   7   2       21.76      150.58    305.24 o 
  18   7   2      952.91     1141.32    244.58 o 
  19   7   2       90.25      266.17    224.29 o 
 -19   8   2     1799.49     1409.48    277.49 o 
 -18   8   2      786.08      890.09    229.61 o 
 -17   8   2     2730.97     2688.45    288.87 o 
 -16   8   2       98.04       12.84    155.96 o 
 -15   8   2      453.96      280.31    132.77 o 
 -14   8   2       96.70      303.50    129.62 o 
 -13   8   2       82.07       18.71    159.18 o 
 -12   8   2     3741.06     4046.94    214.16 o 
 -11   8   2      747.44      575.84    117.95 o 
 -10   8   2       51.01       42.43     85.48 o 
  -9   8   2      642.61      724.19     78.27 o 
  -8   8   2     7541.10     7308.27    205.34 o 
  -7   8   2     5217.87     5406.16    162.44 o 
  -6   8   2     2274.26     2735.87    104.85 o 
  -5   8   2     1024.15     1190.04     76.74 o 
  -4   8   2       25.31      -15.88     40.16 o 
  -3   8   2      543.12      575.68     56.94 o 
  -2   8   2     9988.56     7871.22    401.42 o 
  -1   8   2      261.90      140.29     53.19 o 
   0   8   2    61624.59    60495.39   1242.35 o 
   1   8   2      545.73      826.86     56.17 o 
   2   8   2    87408.41    92308.98   1695.24 o 
   3   8   2    26350.52    26819.78    520.38 o 
   4   8   2      477.28      477.53     50.58 o 
   5   8   2    16977.04    16522.08    371.34 o 
   6   8   2      578.19      498.83     57.29 o 
   7   8   2       49.61      108.34     45.43 o 
   8   8   2     4223.43     4177.27    168.62 o 
   9   8   2     3192.96     3222.53    167.37 o 
  10   8   2     3492.96     3309.10    178.85 o 
  11   8   2     5902.28     5444.94    240.77 o 
  12   8   2      177.01      156.16    104.25 o 
  13   8   2     4527.11     4529.55    235.79 o 
  14   8   2      175.08      245.33    127.41 o 
  15   8   2      131.71      164.88    127.12 o 
  16   8   2       64.69      187.48    188.65 o 
  17   8   2      222.49      260.56    196.37 o 
  18   8   2       48.94      273.49    219.92 o 
 -19   9   2      278.10      645.80    230.06 o 
 -18   9   2      549.18      918.38    233.37 o 
 -17   9   2       35.77       51.27    140.50 o 
 -16   9   2     2359.72     2623.04    275.79 o 
 -15   9   2      963.08     1043.19    160.74 o 
 -14   9   2      470.01      717.09    141.44 o 
 -13   9   2     2291.01     2464.43    228.03 o 
 -12   9   2      645.30      650.47    127.75 o 
 -11   9   2      823.23      867.73    185.76 o 
 -10   9   2     1227.23     1167.12    115.78 o 
  -9   9   2     6381.37     6213.82    231.71 o 
  -8   9   2     8913.22     8322.65    227.59 o 
  -7   9   2    17949.41    17941.95    411.73 o 
  -6   9   2     3444.90     3384.31    164.59 o 
  -5   9   2     8720.50     8506.77    217.09 o 
  -4   9   2      216.99      175.68     48.64 o 
  -3   9   2     6954.74     7535.06    198.80 o 
  -2   9   2      663.34      370.70     66.87 o 
  -1   9   2       30.64       75.18     54.17 o 
   0   9   2    15145.16    15593.94    356.74 o 
   1   9   2    13175.08    14001.92    325.65 o 
   2   9   2     9353.78     9346.94    316.17 o 
   3   9   2    10791.50     9820.69    218.26 o 
   4   9   2    49789.61    47457.52    978.44 o 
   5   9   2     1253.87     1518.34     79.46 o 
   6   9   2    22334.06    21833.73    483.08 o 
   7   9   2      154.06      223.99     72.18 o 
   8   9   2     3290.87     3036.16    158.64 o 
   9   9   2      614.28      632.64     96.87 o 
  10   9   2      312.08      378.77    125.94 o 
  11   9   2     2336.34     2033.43    166.27 o 
  12   9   2     7303.15     7132.70    293.21 o 
  13   9   2      681.55      569.41    133.67 o 
  14   9   2        1.71       14.14    174.85 o 
  15   9   2      620.60      482.82    157.76 o 
  16   9   2       59.99      214.71    178.30 o 
  17   9   2      261.06      246.75    268.38 o 
  18   9   2       84.80     -183.65    206.10 o 
 -18  10   2      500.39      984.40    260.51 o 
 -17  10   2     1408.78     1533.16    192.91 o 
 -16  10   2      170.40      239.06    143.23 o 
 -15  10   2     3023.41     3004.85    221.69 o 
 -14  10   2      755.48      943.44    154.49 o 
 -13  10   2      524.96      517.97    172.14 o 
 -12  10   2     5775.22     5619.26    370.28 o 
 -11  10   2       57.16       48.19     92.98 o 
 -10  10   2       47.99       -0.43     85.99 o 
  -9  10   2       91.95       38.85     81.21 o 
  -8  10   2     4942.05     4629.49    161.38 o 
  -7  10   2        6.64       -7.82     55.43 o 
  -6  10   2     6912.73     6240.08    180.73 o 
  -5  10   2      467.74      409.87     55.64 o 
  -4  10   2     9921.98     9289.52    242.46 o 
  -3  10   2      110.22      214.60     86.56 o 
  -2  10   2    10844.86     9195.16    279.88 o 
  -1  10   2     6567.75     7356.42    268.89 o 
   0  10   2      536.85      697.34     84.67 o 
   1  10   2     4804.49     4514.11    140.75 o 
   2  10   2     7357.42     6875.66    189.81 o 
   3  10   2      217.65      188.00     52.89 o 
   4  10   2        3.70       21.96     51.96 o 
   5  10   2     2563.61     2555.24    103.89 o 
   6  10   2     1646.72     1534.46    102.82 o 
   7  10   2     1063.97     1213.74    116.92 o 
   8  10   2     2658.42     2538.41    150.83 o 
   9  10   2      340.64      595.53    121.75 o 
  10  10   2       62.56      218.30     93.34 o 
  11  10   2     1708.43     1682.46    141.96 o 
  12  10   2      888.46      860.76    126.46 o 
  13  10   2     3418.55     3476.16    196.34 o 
  14  10   2      875.12     1171.57    161.81 o 
  15  10   2      563.78      563.00    149.83 o 
  16  10   2     1358.75     1517.86    338.18 o 
  17  10   2       45.56      200.55    264.45 o 
 -17  11   2     1120.66     1272.09    314.58 o 
 -16  11   2      528.72      376.80    199.35 o 
 -15  11   2      445.63      298.45    196.50 o 
 -14  11   2      748.85      979.83    223.86 o 
 -13  11   2     1365.40     1026.75    220.60 o 
 -12  11   2       84.55       74.53    154.09 o 
 -11  11   2     8457.71     7646.74    439.43 o 
 -10  11   2      948.20     1018.58    189.08 o 
  -9  11   2     2017.62     1632.67    212.32 o 
  -8  11   2     1263.89      989.31    122.15 o 
  -7  11   2      112.18       51.50     82.89 o 
  -6  11   2      753.49      768.21    109.54 o 
  -5  11   2       57.64       33.26     76.20 o 
  -4  11   2     1149.72     1136.97    105.41 o 
  -3  11   2     6477.13     5332.62    204.50 o 
  -2  11   2     1573.46     1422.87    127.10 o 
  -1  11   2      319.43      263.00     74.91 o 
   0  11   2    14043.94    12632.41    531.54 o 
   1  11   2     5976.32     5559.06    223.48 o 
   2  11   2      698.40     1136.04    101.07 o 
   3  11   2     9465.63     8839.01    328.41 o 
   4  11   2     1107.03     1126.73    198.38 o 
   5  11   2       95.11      154.11     95.98 o 
   6  11   2     5511.91     5061.40    228.45 o 
   7  11   2     1856.30     1823.96    211.24 o 
   8  11   2     3873.28     3550.07    275.60 o 
   9  11   2      183.34       34.90    140.92 o 
  10  11   2     3497.37     2985.42    205.97 o 
  11  11   2      156.56      195.68    129.05 o 
  12  11   2       62.71       70.62    119.06 o 
  13  11   2       21.45      221.79    135.04 o 
  14  11   2      349.49      522.99    154.90 o 
  15  11   2       27.19      -32.39    393.23 o 
  16  11   2       86.45       79.23    182.35 o 
  17  11   2      363.70      212.34    354.89 o 
 -17  12   2     1201.64     1806.41    538.72 o 
 -16  12   2     1017.20      797.39    230.93 o 
 -15  12   2     3640.66     3586.27    339.19 o 
 -14  12   2      238.37      364.56    308.19 o 
 -13  12   2      739.65      721.48    308.19 o 
 -12  12   2     1792.21     1732.52    248.93 o 
 -11  12   2     3002.94     2699.19    279.59 o 
 -10  12   2     7052.22     6790.90    675.86 o 
  -9  12   2      498.62      406.34    167.10 o 
  -8  12   2     3714.19     3747.47    323.43 o 
  -7  12   2       48.53       75.60     88.83 o 
  -6  12   2       15.84       98.16     87.43 o 
  -5  12   2       40.90      262.79     81.98 o 
  -4  12   2     2407.30     2550.91    149.15 o 
  -3  12   2       94.13       80.67     75.11 o 
  -2  12   2      748.41      739.82    115.80 o 
  -1  12   2     6348.66     5284.78    208.77 o 
   0  12   2       73.89       59.60     95.35 o 
   1  12   2     2775.96     2607.43    186.59 o 
   2  12   2     3901.60     4192.33    232.43 o 
   3  12   2       37.51      -46.93     66.87 o 
   4  12   2      820.34      668.62     97.32 o 
   5  12   2      126.42      282.39     89.79 o 
   6  12   2      205.59      191.47    139.12 o 
   7  12   2      704.57      701.79    167.37 o 
   8  12   2      426.25      366.17    163.49 o 
   9  12   2     2251.69     2205.96    246.36 o 
  10  12   2      836.85      716.00    304.75 o 
  11  12   2       19.40      -55.83    228.07 o 
  12  12   2      475.58      480.09    192.97 o 
  13  12   2     2699.87     2845.37    319.50 o 
  14  12   2      932.76     1186.75    236.13 o 
  15  12   2      920.60     1422.19    247.45 o 
  16  12   2      820.69      916.44    238.90 o 
 -16  13   2      614.27      826.33    241.79 o 
 -15  13   2      979.66      914.80    237.82 o 
 -14  13   2      983.77      931.24    259.04 o 
 -13  13   2       20.75       15.56    179.86 o 
 -12  13   2      353.62      401.54    182.03 o 
 -11  13   2     1104.33     1283.18    224.79 o 
 -10  13   2      854.47     1170.16    226.93 o 
  -9  13   2     2096.62     2330.24    262.21 o 
  -8  13   2       60.28      -39.01    139.52 o 
  -7  13   2      805.04      748.60    125.91 o 
  -6  13   2      185.71      319.94    108.91 o 
  -5  13   2      509.47      519.46    102.79 o 
  -4  13   2      450.19      673.12    141.33 o 
  -3  13   2      151.91      203.33     84.86 o 
  -2  13   2       79.52      239.00     86.63 o 
  -1  13   2      315.80      347.05     89.34 o 
   0  13   2      715.83      918.19    108.44 o 
   1  13   2       23.12       19.35     73.40 o 
   2  13   2      238.45      115.27     80.94 o 
   3  13   2      763.62     1117.07    116.22 o 
   4  13   2      238.24      363.12     91.37 o 
   5  13   2      191.75      208.31    123.99 o 
   6  13   2      698.50      462.01    164.17 o 
   7  13   2      176.35       43.72    142.88 o 
   8  13   2     2550.90     3201.25    292.86 o 
   9  13   2        2.92     -115.86    144.86 o 
  10  13   2     2209.42     1973.32    263.06 o 
  11  13   2      466.70      668.28    196.94 o 
  12  13   2      181.35      118.07    236.43 o 
  13  13   2       20.80       11.89    265.43 o 
  14  13   2      330.69      487.55    204.58 o 
  15  13   2      775.48     1006.60    244.57 o 
 -15  14   2      233.29      345.83    206.20 o 
 -14  14   2      314.92      171.44    198.17 o 
 -13  14   2       16.51     -193.96    192.68 o 
 -12  14   2      108.82       46.18    183.49 o 
 -11  14   2      186.41       68.51    173.42 o 
 -10  14   2       61.77      173.91    177.69 o 
  -9  14   2        5.55      -87.40    158.77 o 
  -8  14   2      155.38      318.78    170.09 o 
  -7  14   2      789.98      493.81    178.16 o 
  -6  14   2     1424.99     1437.46    158.14 o 
  -5  14   2       93.81      170.66     94.48 o 
  -4  14   2     7832.43     7748.70    285.25 o 
  -3  14   2      380.97      261.36    122.60 o 
  -2  14   2    27406.48    26644.11    704.08 o 
  -1  14   2        1.11      -63.30    107.84 o 
   0  14   2    13330.67    11852.41    372.02 o 
   1  14   2      164.74      189.41     90.53 o 
   2  14   2     4140.29     3658.49    187.86 o 
   3  14   2     2894.38     2828.73    167.07 o 
   4  14   2     1031.42     1189.33    228.11 o 
   5  14   2       43.02      -57.25     99.64 o 
   6  14   2     4648.90     4689.05    702.40 o 
   7  14   2      170.76      -13.88    314.58 o 
   8  14   2     3681.63     4035.26    324.28 o 
   9  14   2     1633.61     1056.58    217.07 o 
  10  14   2      302.02      401.72    254.12 o 
  11  14   2     3361.69     3030.39    308.16 o 
  12  14   2      162.43      409.45    200.88 o 
  13  14   2      160.05       27.19    185.04 o 
  14  14   2      200.26       94.32    255.11 o 
 -14  15   2       58.56      145.81    202.89 o 
 -13  15   2      796.46      856.17    240.58 o 
 -12  15   2       95.76      -19.58    432.06 o 
 -11  15   2     1663.29     2171.39    287.20 o 
 -10  15   2     1284.47     1335.32    382.91 o 
  -9  15   2     5584.39     5654.68    400.44 o 
  -8  15   2      353.41      216.52    174.26 o 
  -7  15   2     4729.21     4882.93    357.33 o 
  -6  15   2      380.94      294.45    123.05 o 
  -5  15   2     7463.39     7516.18    292.60 o 
  -4  15   2        0.23     -131.52     87.68 o 
  -3  15   2      735.37      823.99    123.79 o 
  -2  15   2      208.33       55.97     99.33 o 
  -1  15   2      418.31      439.22    107.47 o 
   0  15   2     1195.66     1188.40    131.77 o 
   1  15   2     1738.83     1682.32    148.14 o 
   2  15   2     1511.41     1532.78    145.13 o 
   3  15   2     5091.34     4638.17    329.48 o 
   4  15   2     3298.39     3272.75    265.91 o 
   5  15   2      566.80      840.94    194.87 o 
   6  15   2     2326.94     2219.27    260.85 o 
   7  15   2        0.78     -133.66    144.19 o 
   8  15   2        0.87      -85.61    153.77 o 
   9  15   2      183.90      105.44    167.12 o 
  10  15   2     2004.32     2306.66    284.79 o 
  11  15   2     2843.40     2968.65    320.76 o 
  12  15   2     1228.26     1248.15    256.88 o 
  13  15   2     1524.48     1218.53    344.57 o 
 -13  16   2       76.20      -79.44    195.66 o 
 -12  16   2       27.38       -6.68    194.13 o 
 -11  16   2      591.49      685.71    235.71 o 
 -10  16   2        1.36       97.14    191.01 o 
  -9  16   2      440.38      472.29    213.13 o 
  -8  16   2     1055.63     1596.55    250.07 o 
  -7  16   2       59.94       91.66    173.55 o 
  -6  16   2     1218.67     1326.86    231.17 o 
  -5  16   2      231.91      276.73    113.22 o 
  -4  16   2     1176.06     1286.26    144.15 o 
  -3  16   2       84.64      192.61    108.98 o 
  -2  16   2     1041.25     1092.52    153.39 o 
  -1  16   2       11.32     -127.11     94.65 o 
   0  16   2       37.71       68.90    102.35 o 
   1  16   2      166.05      127.06    101.50 o 
   2  16   2        7.81     -120.24     98.28 o 
   3  16   2       14.46       79.75    100.07 o 
   4  16   2      164.73      191.14    107.72 o 
   5  16   2     2416.56     2169.66    261.96 o 
   6  16   2     1114.90     1621.90    352.43 o 
   7  16   2      495.04      939.50    216.32 o 
   8  16   2      190.48      400.65    198.13 o 
   9  16   2      473.05      411.97    248.23 o 
  10  16   2      398.39      179.11    205.95 o 
  11  16   2     2191.32     2587.51    376.02 o 
  12  16   2      403.76      428.27    216.55 o 
 -11  17   2     1403.72     1207.26    273.34 o 
 -10  17   2      279.08      170.05    213.42 o 
  -9  17   2      473.40       31.53    263.95 o 
  -8  17   2       18.96     -133.35    170.97 o 
  -7  17   2      119.68      492.53    195.97 o 
  -6  17   2       11.29      -36.83    177.00 o 
  -5  17   2        2.41      -16.50    104.64 o 
  -4  17   2      395.32      487.10    125.88 o 
  -3  17   2      246.54      119.92    108.78 o 
  -2  17   2     1462.69     1489.53    194.25 o 
  -1  17   2        9.11     -112.85    102.16 o 
   0  17   2      653.52      638.64    128.70 o 
   1  17   2     1462.98     1526.96    156.05 o 
   2  17   2       49.47       80.74    101.26 o 
   3  17   2     1489.51     1380.82    152.19 o 
   4  17   2      842.79      952.97    171.55 o 
   5  17   2     2471.91     2489.56    289.05 o 
   6  17   2     1719.04     1666.03    259.43 o 
   7  17   2     1277.63     1489.59    252.72 o 
   8  17   2      971.67      811.66    226.09 o 
   9  17   2       17.70      141.01    401.09 o 
  10  17   2        0.53     -174.36    179.99 o 
 -10  18   2      192.53     -231.18    186.69 o 
  -9  18   2     1187.75     1381.39    267.45 o 
  -8  18   2       78.15       38.08    203.20 o 
  -7  18   2     1595.12     1836.93    282.82 o 
  -6  18   2        5.72     -212.24    168.22 o 
  -5  18   2      355.17      363.34    193.91 o 
  -4  18   2      226.95      189.23    126.14 o 
  -3  18   2      891.51      917.29    146.37 o 
  -2  18   2      180.58       36.52    114.27 o 
  -1  18   2     1678.58     1599.19    164.02 o 
   0  18   2       13.21      -80.52    124.70 o 
   1  18   2      759.49      674.35    133.01 o 
   2  18   2      454.62      218.24    119.61 o 
   3  18   2       63.90      158.36    138.50 o 
   4  18   2      289.39      442.69    200.95 o 
   5  18   2       10.65      147.88    183.45 o 
   6  18   2      374.34      275.77    188.21 o 
   7  18   2       45.09      174.84    194.90 o 
   8  18   2        0.87      -60.59    192.19 o 
   9  18   2        1.85      -63.29    192.72 o 
  -7  19   2        7.23     -273.06    182.04 o 
  -6  19   2      268.67      644.06    229.47 o 
  -5  19   2      437.92      482.83    212.73 o 
  -4  19   2       27.44      -46.05    111.92 o 
  -3  19   2      597.61      640.54    166.02 o 
  -2  19   2      680.15      689.57    193.69 o 
  -1  19   2      107.28       28.10    113.14 o 
   0  19   2      517.17      415.47    126.91 o 
   1  19   2      274.76      296.40    170.41 o 
   2  19   2       16.88      -88.64    112.20 o 
   3  19   2       46.54      116.34    153.08 o 
   4  19   2        5.35      -81.79    175.66 o 
   5  19   2        1.42     -249.69    166.46 o 
   6  19   2      181.72       20.22    184.71 o 
  -4  20   2     1721.90     1898.17    243.06 o 
  -3  20   2      113.07      205.27    131.77 o 
  -2  20   2      977.08      845.71    160.23 o 
  -1  20   2      362.79      267.08    161.14 o 
   0  20   2      178.17      270.16    135.40 o 
   1  20   2       46.97     -165.88    110.58 o 
   2  20   2       23.57       75.73    159.06 o 
   3  20   2       33.41      210.63    166.66 o 
 -20   0   3     5461.25     4311.75    542.66 o 
 -18   0   3     2296.60     2304.32    425.67 o 
 -16   0   3     5721.27     4572.26    482.69 o 
 -14   0   3     9669.28    10318.31    683.23 o 
 -12   0   3     2805.62     2766.34    184.05 o 
 -10   0   3    11232.95    11548.06    443.22 o 
  -8   0   3    78043.71    90418.76   2859.99 o 
  -6   0   3    27853.51    30651.17   1422.50 o 
  -4   0   3    33011.22    39760.31   1812.78 o 
  -2   0   3     2255.81     2378.05    150.41 o 
   0   0   3      939.13      905.15     71.25 o 
   2   0   3      695.21      601.35     46.68 o 
   4   0   3    14803.15    16848.10    555.31 o 
   6   0   3    13196.71    13352.40    459.49 o 
   8   0   3     8639.83     8372.92    320.50 o 
  10   0   3      513.17      691.84     89.12 o 
  12   0   3    15902.83    16553.93    913.27 o 
  14   0   3     6087.00     6311.32    519.06 o 
  16   0   3     1668.96     1593.56    352.92 o 
  18   0   3     2326.92     1845.22    406.99 o 
  20   0   3      328.63      519.06    378.48 o 
 -21   1   3     1272.84     1308.95    289.45 o 
 -20   1   3      424.62      613.20    423.21 o 
 -19   1   3     3022.62     3346.20    343.68 o 
 -18   1   3       99.62      435.63    213.51 o 
 -17   1   3      625.88      547.86    201.36 o 
 -16   1   3     3892.03     3837.21    316.60 o 
 -15   1   3    13388.68    14132.60    606.10 o 
 -14   1   3     7551.53     6992.10    334.48 o 
 -13   1   3     5751.81     5520.77    289.04 o 
 -12   1   3     3298.74     3754.01    152.30 o 
 -11   1   3      985.04      835.51     78.87 o 
 -10   1   3    11612.17    12209.27    325.52 o 
  -9   1   3    22416.46    25080.29    600.24 o 
  -8   1   3    79219.95    96393.01   2152.28 o 
  -7   1   3    42372.75    47327.32   1245.16 o 
  -6   1   3    22273.97    24421.25    809.82 o 
  -5   1   3       32.91        6.98     45.91 o 
  -4   1   3    41604.77    51150.17   2323.98 o 
  -3   1   3     9863.40    11269.14    383.70 o 
  -2   1   3    11565.50    13560.48    641.95 o 
  -1   1   3     4471.99     4067.13     94.39 o 
   0   1   3     2774.25     2710.53     68.13 o 
   1   1   3      449.94      407.58     30.22 o 
   2   1   3    73520.68    89472.17   1973.06 o 
   3   1   3     4327.03     4546.02    152.39 o 
   4   1   3    20095.74    20608.98    551.31 o 
   5   1   3    20156.32    20602.66    557.34 o 
   6   1   3    29763.77    31547.01    722.36 o 
   7   1   3    35964.78    37352.59    852.76 o 
   8   1   3     5936.48     5494.40    162.00 o 
   9   1   3    11815.26    12299.36    316.00 o 
  10   1   3     7805.30     8331.61    333.69 o 
  11   1   3       36.17       47.06    118.77 o 
  12   1   3     6613.88     6267.30    333.31 o 
  13   1   3      259.92      304.77    154.64 o 
  14   1   3      134.00       86.41    165.44 o 
  15   1   3     4289.95     4207.56    315.58 o 
  16   1   3      117.44      150.13    258.55 o 
  17   1   3      808.61      393.97    200.58 o 
  18   1   3        3.35       30.08    202.87 o 
  19   1   3      191.49       61.30    225.38 o 
  20   1   3        0.60      315.01    242.69 o 
 -21   2   3      607.17      729.05    263.44 o 
 -20   2   3      970.45     1422.41    619.83 o 
 -19   2   3      643.02      764.51    348.50 o 
 -18   2   3      619.10      827.14    232.46 o 
 -17   2   3      139.30      205.26    202.61 o 
 -16   2   3    10472.00    11728.73    893.12 o 
 -15   2   3      927.17      977.77    201.10 o 
 -14   2   3    24087.83    25439.38    913.39 o 
 -13   2   3     3334.47     3766.66    294.62 o 
 -12   2   3    13325.95    15836.71    415.79 o 
 -11   2   3      691.24      783.13     79.62 o 
 -10   2   3     2559.75     3101.45    128.82 o 
  -9   2   3     2492.53     2837.88    117.11 o 
  -8   2   3     4719.34     5104.51    161.52 o 
  -7   2   3     3121.37     3771.25    146.95 o 
  -6   2   3     4114.26     3705.83    169.54 o 
  -5   2   3     5685.38     5847.53    227.37 o 
  -4   2   3      216.00       59.23     40.15 o 
  -3   2   3    54286.92    62464.27   1997.12 o 
  -2   2   3       18.30       18.15     30.91 o 
  -1   2   3    76105.00    85347.65   1698.35 o 
   0   2   3     1203.19     1293.90     39.00 o 
   1   2   3    42437.52    47780.32    956.63 o 
   2   2   3    68962.57    77647.22   1716.39 o 
   3   2   3    27526.95    30732.42    802.59 o 
   4   2   3     8801.39     7545.47    228.67 o 
   5   2   3      986.33      824.32    113.88 o 
   6   2   3     1302.71     1459.18    117.78 o 
   7   2   3      289.72      303.58    101.30 o 
   8   2   3    23779.02    25365.43    697.90 o 
   9   2   3      949.43     1042.53    129.41 o 
  10   2   3     2366.87     2366.46    138.17 o 
  11   2   3        4.08      -78.18     69.16 o 
  12   2   3     4474.38     4453.57    281.86 o 
  13   2   3     1288.13     1049.19    190.74 o 
  14   2   3     1043.53     1400.81    209.44 o 
  15   2   3      133.50      211.42    162.30 o 
  16   2   3      774.57      954.05    224.00 o 
  17   2   3        7.12       88.24    184.86 o 
  18   2   3     1029.32     1179.50    254.78 o 
  19   2   3      506.65      631.98    241.86 o 
 -21   3   3     1073.30      677.19    264.42 o 
 -20   3   3       55.14       45.19    228.37 o 
 -19   3   3     2051.45     1685.80    287.09 o 
 -18   3   3      320.45      403.67    208.33 o 
 -17   3   3      575.51      523.33    210.90 o 
 -16   3   3     1155.17     1529.56    296.89 o 
 -15   3   3     2390.68     2616.26    264.92 o 
 -14   3   3     7873.30     8348.45    325.65 o 
 -13   3   3      434.47      600.15    117.80 o 
 -12   3   3     2926.24     3119.50    177.40 o 
 -11   3   3     1385.83     1397.47     96.76 o 
 -10   3   3     5630.05     6388.28    203.10 o 
  -9   3   3     7338.23     8244.87    236.17 o 
  -8   3   3    21165.01    21773.19    524.65 o 
  -7   3   3     1415.95     1371.49    114.19 o 
  -6   3   3    21146.41    22667.79    617.56 o 
  -5   3   3    37766.05    41651.77   1354.06 o 
  -4   3   3    32159.86    35896.96   1170.91 o 
  -3   3   3     2528.39     2707.89    147.46 o 
  -2   3   3      239.46      233.65     33.06 o 
  -1   3   3     6649.85     7761.30    157.00 o 
   0   3   3    47388.94    52169.43    956.96 o 
   1   3   3    10618.97    10655.13    210.80 o 
   2   3   3    23926.36    27299.26    558.61 o 
   3   3   3    10128.87    12273.18    292.69 o 
   4   3   3      992.46     1290.43     77.49 o 
   5   3   3    30254.44    31705.43    840.28 o 
   6   3   3     8634.64     8961.05    278.94 o 
   7   3   3     7584.80     7384.68    246.54 o 
   8   3   3      350.57      440.04     75.22 o 
   9   3   3    23994.21    26198.42    727.97 o 
  10   3   3      598.15      948.05    101.72 o 
  11   3   3      350.26      452.53     93.50 o 
  12   3   3     1013.58     1309.32    167.33 o 
  13   3   3      110.72       34.33    140.68 o 
  14   3   3     2182.48     1872.64    227.89 o 
  15   3   3       18.50       60.39    163.48 o 
  16   3   3      734.11      475.15    200.47 o 
  17   3   3      190.85      418.88    210.90 o 
  18   3   3       58.02      313.52    219.31 o 
  19   3   3       87.68       29.90    237.41 o 
 -21   4   3       63.41      111.98    237.03 o 
 -20   4   3     1698.92     1713.82    297.51 o 
 -19   4   3        6.70       29.59    214.26 o 
 -18   4   3     7695.02     7518.24    452.81 o 
 -17   4   3      130.92       46.29    203.99 o 
 -16   4   3     1634.54     2213.81    499.40 o 
 -15   4   3     1343.86     1337.69    164.51 o 
 -14   4   3       53.30      167.90    110.19 o 
 -13   4   3      406.78      531.94    181.87 o 
 -12   4   3      250.86      257.33     97.69 o 
 -11   4   3      190.01      164.33     65.34 o 
 -10   4   3      649.35      755.44     95.49 o 
  -9   4   3    19753.22    20150.43    495.44 o 
  -8   4   3    10633.51    11081.34    292.54 o 
  -7   4   3    11241.34    11322.47    429.00 o 
  -6   4   3     5816.92     5575.31    221.59 o 
  -5   4   3     4976.97     5348.88    179.49 o 
  -4   4   3    12956.64    13434.55    470.09 o 
  -3   4   3     2484.46     2347.09     90.77 o 
  -2   4   3     9546.21    10465.53    267.50 o 
  -1   4   3    59535.27    70274.03   1418.64 o 
   0   4   3      311.61      283.48     45.12 o 
   1   4   3    55659.92    63043.64   1156.59 o 
   2   4   3    11568.46    10814.84    238.63 o 
   3   4   3    33950.56    35259.13    720.73 o 
   4   4   3     7361.44     7383.15    192.90 o 
   5   4   3      254.27      228.94     55.38 o 
   6   4   3      666.13      961.11    132.00 o 
   7   4   3    11775.94    11739.13    396.63 o 
   8   4   3     1686.97     1764.99    113.38 o 
   9   4   3      779.67      706.59     90.94 o 
  10   4   3     2025.14     1827.69    130.39 o 
  11   4   3     2599.89     2782.56    182.02 o 
  12   4   3      113.31       27.27     94.99 o 
  13   4   3      154.22      417.45    166.35 o 
  14   4   3      969.55     1165.15    207.94 o 
  15   4   3     6190.10     6121.56    371.85 o 
  16   4   3        3.45      -41.43    181.73 o 
  17   4   3     2758.02     2837.53    625.23 o 
  18   4   3     2138.58     2617.94    395.19 o 
  19   4   3       20.57     -302.19    201.46 o 
 -20   5   3      192.40       43.67    281.65 o 
 -19   5   3      304.41      744.57    449.75 o 
 -18   5   3       19.11       68.50    197.89 o 
 -17   5   3     1503.23     1543.26    239.12 o 
 -16   5   3     2630.12     2817.80    209.05 o 
 -15   5   3      961.23      960.92    151.87 o 
 -14   5   3       14.71      -50.33    109.33 o 
 -13   5   3      929.02      886.12    132.95 o 
 -12   5   3       37.87       55.06     93.21 o 
 -11   5   3       38.43       16.06     63.89 o 
 -10   5   3     6397.15     6543.80    209.65 o 
  -9   5   3      464.88      433.06     64.64 o 
  -8   5   3    42922.09    44250.69   1017.93 o 
  -7   5   3       13.59       46.93     50.02 o 
  -6   5   3    15630.49    16066.90    457.14 o 
  -5   5   3    12971.68    13978.78    400.12 o 
  -4   5   3    29663.93    31091.92    725.25 o 
  -3   5   3     7293.09     8106.35    223.64 o 
  -2   5   3       23.08       36.55     38.52 o 
  -1   5   3       28.12      -30.52     27.34 o 
   0   5   3     2774.32     2552.65     70.89 o 
   1   5   3    11250.05    10687.30    218.38 o 
   2   5   3     5024.10     4730.15    113.95 o 
   3   5   3     6739.80     6042.52    151.16 o 
   4   5   3      165.39      205.17     35.22 o 
   5   5   3     3505.91     2830.56    100.14 o 
   6   5   3    30932.53    32457.85    869.30 o 
   7   5   3     9793.66     9489.44    303.38 o 
   8   5   3     8851.05     8229.30    279.23 o 
   9   5   3     1644.03     1815.23    124.78 o 
  10   5   3     3710.91     3368.52    279.80 o 
  11   5   3      181.37      264.91    146.80 o 
  12   5   3       69.28      113.27    140.93 o 
  13   5   3     3602.23     3710.51    209.26 o 
  14   5   3      369.38      206.19    170.75 o 
  15   5   3      295.75      -55.74    218.73 o 
  16   5   3      233.08      257.56    187.69 o 
  17   5   3     1709.46     2213.71    276.82 o 
  18   5   3      335.11      678.80    227.59 o 
  19   5   3     1716.15     1821.16    325.89 o 
 -20   6   3      387.92      192.42    276.73 o 
 -19   6   3      857.96      714.81    240.65 o 
 -18   6   3      402.53      135.77    198.35 o 
 -17   6   3      145.96      271.38    195.57 o 
 -16   6   3     4375.94     4795.91    262.94 o 
 -15   6   3       56.28      118.28    118.54 o 
 -14   6   3     5836.43     5837.40    273.31 o 
 -13   6   3     8654.53     9245.98    348.62 o 
 -12   6   3       23.28       10.31     94.72 o 
 -11   6   3    26541.52    27982.73    795.82 o 
 -10   6   3     1644.30     1771.45    103.45 o 
  -9   6   3     4623.19     4598.17    163.65 o 
  -8   6   3     6997.50     7558.23    221.80 o 
  -7   6   3      327.60      223.54     60.59 o 
  -6   6   3        0.38       17.87     51.26 o 
  -5   6   3      254.07      382.94     54.44 o 
  -4   6   3     6651.45     6477.14    187.02 o 
  -3   6   3     9413.18     8967.67    215.98 o 
  -2   6   3     9574.84     9599.12    262.12 o 
  -1   6   3    29343.53    29739.53    623.97 o 
   0   6   3     3196.27     2513.74     85.97 o 
   1   6   3    35825.41    32859.18    620.29 o 
   2   6   3     1367.65     1144.39     51.14 o 
   3   6   3     7140.68     6604.37    188.05 o 
   4   6   3     2835.04     3233.91    103.63 o 
   5   6   3     2817.37     2313.20     86.37 o 
   6   6   3     8011.32     8137.18    220.91 o 
   7   6   3     1625.36     1584.16    112.48 o 
   8   6   3      558.45      617.75     88.89 o 
   9   6   3       71.40      -14.82     89.92 o 
  10   6   3      395.37      423.66     98.22 o 
  11   6   3       16.36      -19.03     89.57 o 
  12   6   3     7857.03     7906.38    308.05 o 
  13   6   3     6143.26     6136.53    299.32 o 
  14   6   3     5328.58     6002.26    387.82 o 
  15   6   3     2192.58     2717.44    273.50 o 
  16   6   3      347.09      313.04    205.95 o 
  17   6   3        7.82      276.75    215.78 o 
  18   6   3       98.47      308.57    216.28 o 
  19   6   3       16.54      258.25    244.78 o 
 -20   7   3        9.79       47.56    214.84 o 
 -19   7   3       76.64      343.75    227.43 o 
 -18   7   3       73.93      162.33    199.15 o 
 -17   7   3     1009.01     1217.31    238.65 o 
 -16   7   3     2679.05     3035.24    221.55 o 
 -15   7   3     1999.10     2207.81    188.85 o 
 -14   7   3      763.16      545.42    162.71 o 
 -13   7   3      627.51      642.32    126.78 o 
 -12   7   3     9032.99     8206.54    315.31 o 
 -11   7   3      256.26      407.54    105.24 o 
 -10   7   3    11275.28    10893.35    306.41 o 
  -9   7   3    19577.89    20150.86    503.98 o 
  -8   7   3     1240.47     1072.50     82.91 o 
  -7   7   3     8853.82     8472.37    279.92 o 
  -6   7   3    15033.87    15165.62    403.83 o 
  -5   7   3      903.93     1262.36     79.93 o 
  -4   7   3    18550.62    19112.62    422.32 o 
  -3   7   3        7.14      -35.24     34.32 o 
  -2   7   3    11739.90    11471.09    267.31 o 
  -1   7   3      258.88      538.45     45.23 o 
   0   7   3     1502.00     1968.56     78.07 o 
   1   7   3     4778.92     4672.02    115.99 o 
   2   7   3     3202.74     2961.56     88.46 o 
   3   7   3    19079.71    18712.56    405.57 o 
   4   7   3      376.35      343.72     46.50 o 
   5   7   3    41578.43    42217.21    873.32 o 
   6   7   3      560.67      591.44     55.87 o 
   7   7   3    12835.95    11763.80    284.79 o 
   8   7   3      701.28      821.45     99.08 o 
   9   7   3      349.09      391.88    117.10 o 
  10   7   3     4154.24     4403.03    205.65 o 
  11   7   3       44.01      139.61     96.80 o 
  12   7   3      107.16      168.53    104.75 o 
  13   7   3     3806.43     3810.83    216.78 o 
  14   7   3        7.04      -78.97    111.45 o 
  15   7   3     1917.78     1884.30    247.73 o 
  16   7   3      382.26      231.33    193.06 o 
  17   7   3      220.83      223.83    307.70 o 
  18   7   3     1025.61     1168.48    358.33 o 
 -19   8   3       52.81      136.46    215.83 o 
 -18   8   3       19.97      171.86    282.14 o 
 -17   8   3      382.95      216.94    145.95 o 
 -16   8   3     1086.28     1584.72    183.50 o 
 -15   8   3     2290.04     2154.17    303.84 o 
 -14   8   3     5887.84     5939.29    282.27 o 
 -13   8   3      363.02      252.33    191.70 o 
 -12   8   3     2415.92     2651.20    180.20 o 
 -11   8   3      366.98      622.33    153.85 o 
 -10   8   3     1051.15     1054.77    120.06 o 
  -9   8   3       11.30       -9.34     61.17 o 
  -8   8   3     3372.14     3016.86    120.57 o 
  -7   8   3      604.88      761.09     70.01 o 
  -6   8   3      223.90      453.56     66.44 o 
  -5   8   3    29901.12    31014.06    739.15 o 
  -4   8   3      654.97      698.92     60.35 o 
  -3   8   3    78638.30    82717.18   1685.26 o 
  -2   8   3     3736.12     3005.83    157.22 o 
  -1   8   3    42336.68    39826.87    834.71 o 
   0   8   3    23904.36    25095.97    540.95 o 
   1   8   3        7.90       36.19     38.22 o 
   2   8   3      107.96       91.41     33.99 o 
   3   8   3     1447.00     1143.68     58.83 o 
   4   8   3     1012.42     1258.67     68.99 o 
   5   8   3      501.57      636.62     59.22 o 
   6   8   3     8259.37     8220.23    212.39 o 
   7   8   3     2329.68     2087.35    193.54 o 
   8   8   3     1879.94     1900.43    120.87 o 
   9   8   3     7168.11     6218.27    246.25 o 
  10   8   3      405.10      319.46    152.24 o 
  11   8   3      311.37      616.47    117.05 o 
  12   8   3      141.68      -24.25    102.95 o 
  13   8   3       22.99       73.80    110.52 o 
  14   8   3     1897.47     1933.08    175.83 o 
  15   8   3      665.32      636.10    373.57 o 
  16   8   3     1832.15     2472.31    276.29 o 
  17   8   3     3847.61     3642.82    449.26 o 
  18   8   3      218.65      301.53    332.77 o 
 -19   9   3     1256.94     1443.84    492.52 o 
 -18   9   3      144.51      115.36    254.62 o 
 -17   9   3       18.49     -147.94    217.00 o 
 -16   9   3       12.40      -61.32    164.89 o 
 -15   9   3      100.85       46.67    130.14 o 
 -14   9   3       64.37       60.45    119.12 o 
 -13   9   3     3018.11     3001.08    219.14 o 
 -12   9   3     1818.62     2048.43    213.80 o 
 -11   9   3     4847.49     5283.68    236.78 o 
 -10   9   3     9676.62     9348.75    395.60 o 
  -9   9   3      255.14      243.29     65.39 o 
  -8   9   3    11959.18    11629.34    293.15 o 
  -7   9   3      202.39      233.65     60.08 o 
  -6   9   3    14679.37    15506.52    404.62 o 
  -5   9   3      153.03      229.95     60.38 o 
  -4   9   3     6219.77     5737.96    167.41 o 
  -3   9   3      343.57      486.05     55.50 o 
  -2   9   3     3381.20     3259.44    141.30 o 
  -1   9   3     1909.77     1642.18    132.09 o 
   0   9   3    16229.35    17047.46    387.50 o 
   1   9   3    12105.47    12077.67    288.18 o 
   2   9   3    31790.64    29894.39    576.56 o 
   3   9   3     6816.01     6628.75    163.88 o 
   4   9   3    29970.52    29867.19    634.36 o 
   5   9   3      414.27      494.11     57.89 o 
   6   9   3     4353.17     4146.77    137.77 o 
   7   9   3     5751.63     5256.55    191.09 o 
   8   9   3     1483.06     1516.84    140.90 o 
   9   9   3    19869.64    19648.74    602.62 o 
  10   9   3     2480.00     2366.05    194.82 o 
  11   9   3    10946.02    11052.85    344.18 o 
  12   9   3     5957.13     5782.10    265.07 o 
  13   9   3       95.90       32.64    139.21 o 
  14   9   3     2436.02     1964.71    183.92 o 
  15   9   3      854.79      652.57    378.97 o 
  16   9   3       58.16      -29.54    194.16 o 
  17   9   3       11.63      226.22    302.79 o 
 -18  10   3      259.31      384.76    190.15 o 
 -17  10   3      610.67      556.98    166.56 o 
 -16  10   3       82.64      -13.59    135.02 o 
 -15  10   3      550.48      521.31    151.07 o 
 -14  10   3      842.83     1082.34    156.07 o 
 -13  10   3      406.79      357.55    127.23 o 
 -12  10   3     5156.66     5794.62    260.66 o 
 -11  10   3     1075.82     1204.63    128.92 o 
 -10  10   3     9106.47     8911.30    289.60 o 
  -9  10   3      261.57      437.10     91.86 o 
  -8  10   3      275.79      286.16     67.21 o 
  -7  10   3     6217.38     5646.81    222.76 o 
  -6  10   3       78.49      155.41     55.53 o 
  -5  10   3      203.15      136.93     68.11 o 
  -4  10   3      644.83      709.07     89.04 o 
  -3  10   3    17908.18    17674.82    469.29 o 
  -2  10   3     3375.27     3261.88    149.66 o 
  -1  10   3    34710.97    34549.18    901.45 o 
   0  10   3     6697.77     5640.22    164.95 o 
   1  10   3      245.51      370.44     53.86 o 
   2  10   3     1652.66     1589.82    107.14 o 
   3  10   3       54.73       85.98     59.72 o 
   4  10   3    12906.23    11680.91    323.79 o 
   5  10   3      284.69      489.73     72.14 o 
   6  10   3      374.16      416.29     62.63 o 
   7  10   3      534.51      548.73    122.50 o 
   8  10   3     5781.67     5562.50    207.75 o 
   9  10   3        2.67       10.93     93.19 o 
  10  10   3    10141.13     9892.47    316.88 o 
  11  10   3      321.39      318.59    103.05 o 
  12  10   3     1023.06      904.35    152.96 o 
  13  10   3     9850.73     9255.75    448.63 o 
  14  10   3      546.18      650.63    139.91 o 
  15  10   3     1332.40     1737.96    223.59 o 
  16  10   3      563.13       28.51    265.43 o 
  17  10   3       30.49     -107.15    249.70 o 
 -18  11   3       26.20       39.32    253.63 o 
 -17  11   3      844.71      452.21    271.33 o 
 -16  11   3     3208.59     2445.88    384.38 o 
 -15  11   3      393.61      444.70    404.04 o 
 -14  11   3     1985.15     1908.53    316.55 o 
 -13  11   3     1333.78     1212.36    218.35 o 
 -12  11   3        3.13       78.20    156.85 o 
 -11  11   3     6486.87     5571.54    364.90 o 
 -10  11   3     2826.77     3060.56    273.95 o 
  -9  11   3      466.82      418.60    198.58 o 
  -8  11   3     4198.50     3876.31    417.10 o 
  -7  11   3     1444.78     1386.49    134.76 o 
  -6  11   3     7180.68     6675.48    333.07 o 
  -5  11   3      350.63      618.87     93.17 o 
  -4  11   3      387.65      337.40    103.72 o 
  -3  11   3     3301.94     3632.15    166.95 o 
  -2  11   3     4489.83     4778.82    191.66 o 
  -1  11   3       13.87       43.25     66.35 o 
   0  11   3      801.00      806.88     92.40 o 
   1  11   3     1319.59     1268.91    106.04 o 
   2  11   3      853.16      933.03    135.08 o 
   3  11   3      699.36      429.11     80.74 o 
   4  11   3     2431.17     2301.16    151.36 o 
   5  11   3     5849.99     5030.36    276.20 o 
   6  11   3      329.53      379.11    141.08 o 
   7  11   3      612.59      501.17    151.46 o 
   8  11   3      293.64      334.31    109.26 o 
   9  11   3      357.60      452.65    119.72 o 
  10  11   3     2695.85     2425.53    192.09 o 
  11  11   3     3245.13     3595.24    226.97 o 
  12  11   3      849.63      813.70    154.73 o 
  13  11   3      128.68       90.98    130.14 o 
  14  11   3      864.07      614.86    161.13 o 
  15  11   3     1151.77     1470.66    297.99 o 
  16  11   3       89.68       96.34    354.89 o 
 -17  12   3       59.36     -141.24    187.12 o 
 -16  12   3     1811.45     1729.56    275.87 o 
 -15  12   3     1901.00     2087.79    284.56 o 
 -14  12   3      406.64      375.69    199.88 o 
 -13  12   3      587.95      927.66    221.19 o 
 -12  12   3      159.19      123.24    180.38 o 
 -11  12   3     1056.98      990.60    210.37 o 
 -10  12   3       43.36       74.85    151.16 o 
  -9  12   3        1.51       31.39    137.21 o 
  -8  12   3     5621.19     5408.11    259.72 o 
  -7  12   3     4403.72     4372.49    226.74 o 
  -6  12   3     4273.60     3622.18    265.90 o 
  -5  12   3      469.75      443.41    112.52 o 
  -4  12   3      906.90     1048.69    110.00 o 
  -3  12   3      986.98      982.35    108.17 o 
  -2  12   3     1559.26     1490.53    120.53 o 
  -1  12   3     5856.49     4939.77    202.37 o 
   0  12   3      664.18      655.47     91.97 o 
   1  12   3     1528.15     1382.13    185.31 o 
   2  12   3       75.89      206.33     79.23 o 
   3  12   3     2467.48     2209.94    135.66 o 
   4  12   3      549.33      807.25    113.19 o 
   5  12   3     2311.35     2406.09    176.45 o 
   6  12   3     4898.40     4236.40    298.54 o 
   7  12   3     2239.80     2580.84    250.10 o 
   8  12   3      296.26      267.09    156.04 o 
   9  12   3     2353.78     2323.05    253.40 o 
  10  12   3     4851.17     5316.20    744.18 o 
  11  12   3        6.24      -71.91    158.77 o 
  12  12   3     3460.59     2685.88    282.94 o 
  13  12   3      428.69      180.80    215.29 o 
  14  12   3       11.94     -128.72    170.10 o 
  15  12   3      863.02      969.29    236.78 o 
 -16  13   3       82.05      106.03    217.26 o 
 -15  13   3       77.78        5.00    185.82 o 
 -14  13   3       20.64      187.63    189.77 o 
 -13  13   3     1471.28     1559.32    258.50 o 
 -12  13   3       45.49      -34.11    167.22 o 
 -11  13   3     3828.87     4007.33    339.14 o 
 -10  13   3      322.05      250.59    173.76 o 
  -9  13   3      202.58      -75.88    156.13 o 
  -8  13   3     2498.81     2436.58    259.40 o 
  -7  13   3      715.98      859.86    133.01 o 
  -6  13   3    21007.12    20173.99    763.36 o 
  -5  13   3      626.76      343.84     98.35 o 
  -4  13   3     7049.38     6821.94    256.50 o 
  -3  13   3     2529.74     2064.64    143.99 o 
  -2  13   3     2179.04     2102.04    143.91 o 
  -1  13   3      485.70      764.05    105.45 o 
   0  13   3     1951.78     1905.60    137.96 o 
   1  13   3        2.38      -90.17     71.15 o 
   2  13   3      698.40      592.23    192.41 o 
   3  13   3     2872.04     2506.13    151.60 o 
   4  13   3      277.12      191.06     95.58 o 
   5  13   3    10681.23     9777.38    481.21 o 
   6  13   3      152.25       23.83    137.63 o 
   7  13   3     3754.17     3552.24    292.40 o 
   8  13   3      151.87     -127.20    146.03 o 
   9  13   3      548.09      722.75    189.59 o 
  10  13   3     1979.67     2005.28    260.75 o 
  11  13   3     1256.40     1581.32    291.97 o 
  12  13   3     2399.75     2507.82    368.16 o 
  13  13   3      508.85      438.42    205.80 o 
  14  13   3     1446.05     1823.68    339.65 o 
  15  13   3      143.57     -243.22    246.75 o 
 -15  14   3      320.38      313.86    235.45 o 
 -14  14   3      155.02      117.40    215.29 o 
 -13  14   3      427.35      360.08    206.08 o 
 -12  14   3      431.16      598.95    315.07 o 
 -11  14   3     2654.88     2578.45    502.84 o 
 -10  14   3     2044.18     1903.57    262.14 o 
  -9  14   3     2807.80     2963.66    298.94 o 
  -8  14   3     1166.08     1297.45    231.02 o 
  -7  14   3      882.83     1025.29    143.47 o 
  -6  14   3      476.80      608.76    126.46 o 
  -5  14   3     8062.99     7182.58    396.24 o 
  -4  14   3      755.46      917.00    122.46 o 
  -3  14   3      951.01     1180.13    128.90 o 
  -2  14   3     4802.94     4585.68    211.08 o 
  -1  14   3       54.72      122.79    102.45 o 
   0  14   3     1461.31     1481.03    135.08 o 
   1  14   3     1934.88     2092.59    217.67 o 
   2  14   3     3527.51     3008.25    296.98 o 
   3  14   3     5110.11     4998.66    273.29 o 
   4  14   3     2424.46     2687.93    332.09 o 
   5  14   3     4931.86     4399.48    318.99 o 
   6  14   3     2686.77     2409.75    260.50 o 
   7  14   3       79.45      496.45    175.88 o 
   8  14   3        1.02       55.71    170.95 o 
   9  14   3        0.64       56.11    170.75 o 
  10  14   3     2790.33     2895.66    303.37 o 
  11  14   3       50.67       -2.58    235.94 o 
  12  14   3      933.81      895.44    230.96 o 
  13  14   3      100.79        0.51    186.22 o 
  14  14   3       59.99     -100.45    190.59 o 
 -14  15   3      824.72      988.66    252.92 o 
 -13  15   3      575.81      612.52    258.55 o 
 -12  15   3      767.24      687.18    230.97 o 
 -11  15   3      180.48      202.54    199.12 o 
 -10  15   3     2433.23     2749.68    309.30 o 
  -9  15   3        5.76       84.49    213.33 o 
  -8  15   3     1388.65     1902.30    403.06 o 
  -7  15   3     1742.38     1673.81    242.56 o 
  -6  15   3      270.98      286.77    135.02 o 
  -5  15   3      579.13      671.81    124.27 o 
  -4  15   3     2146.88     2195.52    165.71 o 
  -3  15   3      613.28      674.04    136.93 o 
  -2  15   3      359.00      466.12    109.06 o 
  -1  15   3     2692.96     2989.06    183.46 o 
   0  15   3     1058.30     1248.61    135.30 o 
   1  15   3     5504.35     4950.94    226.28 o 
   2  15   3     7969.21     8351.67    395.46 o 
   3  15   3        8.07       -6.17     94.85 o 
   4  15   3    11879.93    11523.27    607.25 o 
   5  15   3     5728.78     5514.48    893.12 o 
   6  15   3     1849.00     2169.45    258.10 o 
   7  15   3     3944.84     4138.43    340.37 o 
   8  15   3      137.40      164.80    170.94 o 
   9  15   3       66.17      200.35    189.37 o 
  10  15   3      556.96      408.17    210.93 o 
  11  15   3       36.65      187.56    185.67 o 
  12  15   3      680.85      577.53    226.20 o 
  13  15   3      548.07      441.56    224.90 o 
 -13  16   3      234.87      545.57    344.07 o 
 -12  16   3      876.32     1181.79    378.97 o 
 -11  16   3       15.37       57.47    244.29 o 
 -10  16   3      590.26      319.30    201.54 o 
  -9  16   3       48.38      -60.94    190.22 o 
  -8  16   3     3451.58     4391.45    361.54 o 
  -7  16   3     1356.18     1073.91    245.28 o 
  -6  16   3     1647.17     1393.50    175.15 o 
  -5  16   3     6414.92     6814.16    300.25 o 
  -4  16   3      415.51      576.97    126.91 o 
  -3  16   3    12717.07    12865.87    581.77 o 
  -2  16   3     1101.34     1190.39    144.38 o 
  -1  16   3     6408.26     6684.71    278.12 o 
   0  16   3     2080.21     2468.29    239.66 o 
   1  16   3      506.86      544.49    118.82 o 
   2  16   3     2207.67     2163.71    231.15 o 
   3  16   3       80.51       94.56    101.03 o 
   4  16   3       31.41      271.33    166.77 o 
   5  16   3      510.13      371.14    177.58 o 
   6  16   3      969.47     1101.36    218.46 o 
   7  16   3     1952.65     2310.20    280.55 o 
   8  16   3       88.37     -219.26    308.19 o 
   9  16   3      207.67      386.79    202.90 o 
  10  16   3      206.95      -20.70    190.90 o 
  11  16   3      187.37      524.03    221.68 o 
 -12  17   3        8.36      -69.07    204.28 o 
 -11  17   3      106.30      -88.91    193.67 o 
 -10  17   3      950.72     1036.55    252.36 o 
  -9  17   3     1033.17     1381.08    259.10 o 
  -8  17   3     2931.11     2975.38    327.48 o 
  -7  17   3     1421.74     1906.60    280.90 o 
  -6  17   3      195.86      651.44    205.56 o 
  -5  17   3      893.06     1183.12    153.95 o 
  -4  17   3        3.98      156.70    112.89 o 
  -3  17   3     1437.23     1569.24    176.37 o 
  -2  17   3        6.07      110.45    107.19 o 
  -1  17   3       34.26      -23.66     98.41 o 
   0  17   3      650.64      786.09    155.48 o 
   1  17   3      628.46      627.88    126.66 o 
   2  17   3     1634.24     1715.34    163.32 o 
   3  17   3     1291.57     1363.97    154.74 o 
   4  17   3      266.26       60.24    161.92 o 
   5  17   3      119.03      303.02    186.01 o 
   6  17   3      916.69      843.16    219.27 o 
   7  17   3      944.66      820.85    215.71 o 
   8  17   3     1093.54     1089.89    386.35 o 
   9  17   3      320.58      297.01    207.68 o 
  10  17   3        4.14       85.95    205.98 o 
 -10  18   3        6.06     -187.90    196.86 o 
  -9  18   3     1200.70     2054.44    309.19 o 
  -8  18   3      684.69      731.88    236.68 o 
  -7  18   3      557.17      611.86    377.50 o 
  -6  18   3       57.52       74.98    184.77 o 
  -5  18   3        3.18      112.07    122.35 o 
  -4  18   3     2026.19     1952.19    179.85 o 
  -3  18   3      474.21      206.11    122.29 o 
  -2  18   3       12.05        3.12    111.23 o 
  -1  18   3       37.13       92.32    114.21 o 
   0  18   3      215.01      207.59    135.13 o 
   1  18   3      125.25      283.01    117.03 o 
   2  18   3      459.35      427.97    155.09 o 
   3  18   3      102.96      -39.53    208.36 o 
   4  18   3      547.11      520.40    203.01 o 
   5  18   3      276.85     -143.49    167.74 o 
   6  18   3       50.11      -74.47    176.96 o 
   7  18   3     1517.75     1865.18    283.29 o 
   8  18   3      234.67       61.14    200.52 o 
  -7  19   3      285.13      189.99    210.13 o 
  -6  19   3      297.51      654.01    223.94 o 
  -5  19   3      113.45      136.28    202.82 o 
  -4  19   3      348.49      559.25    141.59 o 
  -3  19   3       72.87      248.72    126.85 o 
  -2  19   3      732.09      747.67    146.98 o 
  -1  19   3      600.03      584.92    134.74 o 
   0  19   3      190.23      432.15    131.96 o 
   1  19   3        0.04      -41.68    114.41 o 
   2  19   3       13.94       22.46    137.37 o 
   3  19   3      661.86      967.37    190.96 o 
   4  19   3        4.03        5.69    178.73 o 
   5  19   3      577.44      414.43    207.61 o 
   6  19   3      553.23      786.14    229.36 o 
  -3  20   3      140.55      337.67    136.81 o 
  -2  20   3      141.76      134.23    133.96 o 
  -1  20   3      233.62      298.94    133.76 o 
   0  20   3      874.71      848.97    150.18 o 
   1  20   3      140.35      438.61    135.86 o 
   2  20   3        6.34     -183.32    136.48 o 
 -20   0   4       11.65      375.53    338.18 o 
 -18   0   4      427.51       17.70    258.55 o 
 -16   0   4     1426.63     1303.55    307.70 o 
 -14   0   4      534.63      521.04    126.37 o 
 -12   0   4    16453.20    18138.67    691.10 o 
 -10   0   4    50993.60    61328.20   1978.63 o 
  -8   0   4      242.04      115.02     84.54 o 
  -6   0   4     4788.94     5182.75    303.77 o 
  -4   0   4   113460.98   131819.02   5919.07 o 
  -2   0   4    48600.38    53017.09   1664.12 o 
   0   0   4    15715.76    15724.53    518.46 o 
   2   0   4   138903.20   164619.41   5120.78 o 
   4   0   4    40567.47    41755.00   1329.07 o 
   6   0   4      185.29      207.20     77.66 o 
   8   0   4     3940.48     5149.22    219.65 o 
  10   0   4       32.50      -90.44    136.65 o 
  12   0   4      445.93      469.91    220.21 o 
  14   0   4     1969.90     2362.32    351.94 o 
  16   0   4     1561.89     1470.67    342.11 o 
  18   0   4      131.36     -414.36    276.24 o 
 -21   1   4        7.93     -134.27    228.08 o 
 -20   1   4        3.63      119.70    219.87 o 
 -19   1   4      293.72        5.76    214.80 o 
 -18   1   4       27.26       33.18    239.87 o 
 -17   1   4      125.14       43.26    187.18 o 
 -16   1   4     2049.37     2512.80    272.69 o 
 -15   1   4      350.07      525.90    248.23 o 
 -14   1   4     1658.30     1632.44    148.39 o 
 -13   1   4      706.59      725.30     90.56 o 
 -12   1   4       40.22      -52.07     59.49 o 
 -11   1   4      226.43      269.58     65.80 o 
 -10   1   4     8274.61     8255.86    241.10 o 
  -9   1   4      102.81      162.82     53.96 o 
  -8   1   4     3829.97     5477.63    234.52 o 
  -7   1   4    79325.81    86548.02   2770.81 o 
  -6   1   4     9721.35    11069.97    397.57 o 
  -5   1   4    53120.93    62430.22   2006.16 o 
  -4   1   4     1936.28     2322.70    118.72 o 
  -3   1   4    10089.59    12171.83    418.81 o 
  -2   1   4     3383.26     3638.45    100.88 o 
  -1   1   4       29.39       10.31     21.19 o 
   0   1   4     2771.00     2663.80     71.05 o 
   1   1   4    10563.16     9382.76    225.60 o 
   2   1   4     3728.57     4338.60    118.93 o 
   3   1   4    12186.95    13251.80    314.38 o 
   4   1   4    18486.66    17659.41    413.39 o 
   5   1   4    12909.26    13118.39    318.15 o 
   6   1   4      114.17      209.47     34.09 o 
   7   1   4    35437.26    36982.63    846.94 o 
   8   1   4       18.10       46.05     37.66 o 
   9   1   4     6219.78     5576.41    169.70 o 
  10   1   4      834.54     1069.38    102.93 o 
  11   1   4       62.53       -3.29    115.74 o 
  12   1   4      923.65      859.39    168.12 o 
  13   1   4      332.88      363.80    197.60 o 
  14   1   4      166.78       71.05    216.28 o 
  15   1   4      376.32      323.98    170.58 o 
  16   1   4      781.05      707.38    208.19 o 
  17   1   4       77.30      148.55    199.68 o 
  18   1   4      223.67      401.72    227.38 o 
  19   1   4        4.16     -137.19    285.58 o 
 -21   2   4      266.26      330.22    235.18 o 
 -20   2   4      489.19      845.05    483.18 o 
 -19   2   4       99.33      192.79    220.00 o 
 -18   2   4        1.35      109.55    193.95 o 
 -17   2   4       98.65      281.02    204.94 o 
 -16   2   4      647.92      646.51    210.25 o 
 -15   2   4     4397.25     4812.03    246.96 o 
 -14   2   4      180.02      463.57    116.14 o 
 -13   2   4     3532.99     4045.45    169.26 o 
 -12   2   4      424.74      493.28     77.52 o 
 -11   2   4      294.47      292.10     66.73 o 
 -10   2   4      880.58     1102.30     91.10 o 
  -9   2   4     1066.88     1340.55     95.40 o 
  -8   2   4     7046.45     8763.23    469.18 o 
  -7   2   4     5921.73     6579.50    265.74 o 
  -6   2   4    49857.06    57225.55   2618.90 o 
  -5   2   4     2102.48     2313.23    122.75 o 
  -4   2   4     5352.71     5742.53    246.26 o 
  -3   2   4      745.00     1049.14     76.10 o 
  -2   2   4    30038.58    33139.14    670.31 o 
  -1   2   4     7014.20     6762.80    138.26 o 
   0   2   4    19352.70    22285.30    417.27 o 
   1   2   4    24876.94    26058.20    532.72 o 
   2   2   4     3210.87     3023.15     93.58 o 
   3   2   4       20.78       35.76     36.86 o 
   4   2   4     5192.37     5331.77    177.35 o 
   5   2   4     1722.38     1557.69    157.68 o 
   6   2   4     1157.82     1257.87     85.21 o 
   7   2   4     1073.43      960.60     82.88 o 
   8   2   4     1839.10     1519.45    146.76 o 
   9   2   4     1291.74     1523.74    191.16 o 
  10   2   4     5465.80     5530.23    217.10 o 
  11   2   4     1375.38     1706.85    128.16 o 
  12   2   4      186.85      115.11    348.01 o 
  13   2   4      900.78      803.43    177.43 o 
  14   2   4     3168.70     3206.27    273.84 o 
  15   2   4      589.31      740.92    196.07 o 
  16   2   4      800.45      323.63    212.34 o 
  17   2   4       20.77      177.04    191.09 o 
  18   2   4      345.54      304.52    489.57 o 
  19   2   4        3.32       -0.75    215.41 o 
 -21   3   4       22.83     -150.03    213.93 o 
 -20   3   4     2426.61     2262.01    334.74 o 
 -19   3   4       24.66     -207.44    281.65 o 
 -18   3   4      379.42      192.41    208.64 o 
 -17   3   4     2564.03     2930.65    299.82 o 
 -16   3   4        4.10      -11.69    207.43 o 
 -15   3   4      691.17      485.15    134.90 o 
 -14   3   4     5401.51     4565.56    231.22 o 
 -13   3   4     1536.70     1583.29    148.17 o 
 -12   3   4       39.28       65.26     65.84 o 
 -11   3   4     3047.50     3173.11    138.48 o 
 -10   3   4     3564.06     3485.72    186.17 o 
  -9   3   4    29530.43    31559.79    861.70 o 
  -8   3   4    13508.56    15752.23    456.08 o 
  -7   3   4    13906.33    16304.11    568.33 o 
  -6   3   4    10251.68    11783.19    482.20 o 
  -5   3   4    21848.65    22505.45    757.96 o 
  -4   3   4     5247.48     5229.51    297.38 o 
  -3   3   4    32041.83    36284.18   1183.11 o 
  -2   3   4    13744.56    15025.99    322.21 o 
  -1   3   4    45603.04    51781.35    951.01 o 
   0   3   4     2774.67     3123.71     78.91 o 
   1   3   4    20527.09    22525.63    466.61 o 
   2   3   4     4503.90     4289.15    111.30 o 
   3   3   4    70506.21    78960.20   1752.92 o 
   4   3   4      438.25      639.05     61.25 o 
   5   3   4     3880.96     3612.97    187.41 o 
   6   3   4    31470.42    33197.21    886.10 o 
   7   3   4     1117.63     1233.21     93.84 o 
   8   3   4    12034.51    12552.41    382.29 o 
   9   3   4     2957.60     2704.20    144.51 o 
  10   3   4      566.03      500.27     88.25 o 
  11   3   4     4623.56     4547.34    204.68 o 
  12   3   4      266.93       99.52    133.75 o 
  13   3   4       99.77       41.64    154.61 o 
  14   3   4      529.44      386.12    169.22 o 
  15   3   4       15.12      -63.75    168.21 o 
  16   3   4     1112.76     1075.54    220.86 o 
  17   3   4       72.68       45.82    366.19 o 
  18   3   4      224.04      151.40    196.67 o 
  19   3   4        2.58       10.88    228.33 o 
 -21   4   4     1165.54     1123.29    283.26 o 
 -20   4   4      286.30      499.74    242.95 o 
 -19   4   4      305.76      308.93    229.56 o 
 -18   4   4      175.24      168.18    215.65 o 
 -17   4   4      746.02      710.38    218.91 o 
 -16   4   4     1103.91     1125.91    161.46 o 
 -15   4   4    13505.29    14260.36    978.27 o 
 -14   4   4     2201.20     2200.45    174.44 o 
 -13   4   4     9833.63     9723.54    356.34 o 
 -12   4   4     1905.43     2132.73    133.95 o 
 -11   4   4     3955.78     4995.29    181.50 o 
 -10   4   4    12341.17    13126.34    350.27 o 
  -9   4   4    11454.28    12903.34    393.98 o 
  -8   4   4      477.59      372.94     71.05 o 
  -7   4   4      641.56      937.09     88.33 o 
  -6   4   4      540.27      447.67     73.15 o 
  -5   4   4      317.38      345.70     64.25 o 
  -4   4   4    28092.20    30266.79   1410.71 o 
  -3   4   4     1499.28     1192.84     66.83 o 
  -2   4   4     8857.89    10086.18    227.28 o 
  -1   4   4     5524.05     5838.13    128.28 o 
   0   4   4     4787.09     3719.84    105.15 o 
   1   4   4    46913.04    50862.83    940.29 o 
   2   4   4    30044.56    34024.23    696.50 o 
   3   4   4     3110.32     3120.38     93.98 o 
   4   4   4    15249.28    16400.73    390.40 o 
   5   4   4      416.60      406.80     69.24 o 
   6   4   4     1270.76     1498.10    131.87 o 
   7   4   4     1324.93     1530.53    104.01 o 
   8   4   4     1487.39     1401.85    106.13 o 
   9   4   4      109.00      185.84    108.43 o 
  10   4   4       56.21      125.77     76.77 o 
  11   4   4       10.89       78.42     86.08 o 
  12   4   4      251.88      354.37    105.16 o 
  13   4   4     3556.95     4186.23    504.32 o 
  14   4   4      263.02      271.58    176.17 o 
  15   4   4     1888.19     1690.44    244.29 o 
  16   4   4       87.59      -46.39    182.47 o 
  17   4   4      783.68     1157.57    243.11 o 
  18   4   4       55.98       43.68    210.26 o 
  19   4   4      514.94      342.39    238.65 o 
 -21   5   4      341.95      988.46    268.94 o 
 -20   5   4     1973.23     1805.69    296.09 o 
 -19   5   4     1031.59      934.71    233.18 o 
 -18   5   4      618.90     1091.12    231.27 o 
 -17   5   4      405.73     1036.06    291.97 o 
 -16   5   4      365.40      455.76    138.66 o 
 -15   5   4     2209.26     2178.31    185.63 o 
 -14   5   4     3184.42     3039.65    200.76 o 
 -13   5   4     1570.62     1516.34    152.13 o 
 -12   5   4      683.22      944.84    124.94 o 
 -11   5   4     3210.48     3486.21    169.56 o 
 -10   5   4      541.05      545.03     93.22 o 
  -9   5   4    11305.69    12558.74    386.51 o 
  -8   5   4     1334.19     1649.43    105.89 o 
  -7   5   4       61.18       24.10     59.20 o 
  -6   5   4      210.99      190.34     53.96 o 
  -5   5   4     8833.23     8806.20    336.88 o 
  -4   5   4     3823.11     4263.34    162.64 o 
  -3   5   4     6152.40     6548.42    190.22 o 
  -2   5   4     2141.31     1828.71     82.66 o 
  -1   5   4    18220.29    19686.60    379.80 o 
   0   5   4     1192.44     1156.57     47.77 o 
   1   5   4     4151.82     3974.38    101.51 o 
   2   5   4     6295.80     6505.44    166.68 o 
   3   5   4     6851.05     7000.69    171.52 o 
   4   5   4     1457.62     1389.56     63.98 o 
   5   5   4     5707.86     5927.00    244.90 o 
   6   5   4     4280.60     3382.18    147.85 o 
   7   5   4    16890.47    17410.06    501.50 o 
   8   5   4     4789.50     4556.93    190.49 o 
   9   5   4     4262.60     4523.69    250.81 o 
  10   5   4     3896.39     4941.55    395.15 o 
  11   5   4      153.57       15.95     86.69 o 
  12   5   4     4614.66     4713.00    223.86 o 
  13   5   4       72.27      -72.74    226.11 o 
  14   5   4       18.17     -234.99    222.67 o 
  15   5   4     1185.12     1418.90    435.99 o 
  16   5   4       93.14      296.91    289.51 o 
  17   5   4      577.17      989.80    235.30 o 
  18   5   4       13.52      140.02    204.71 o 
  19   5   4      694.69     1284.71    272.43 o 
 -20   6   4      281.96      174.12    221.80 o 
 -19   6   4     3522.66     3808.21    350.35 o 
 -18   6   4       34.29     -164.95    185.21 o 
 -17   6   4     1131.64     1067.22    469.91 o 
 -16   6   4      382.12      415.13    190.40 o 
 -15   6   4      582.67      789.51    143.60 o 
 -14   6   4     1804.86     2024.00    174.76 o 
 -13   6   4     1909.69     1928.66    170.08 o 
 -12   6   4     4656.67     4725.36    227.00 o 
 -11   6   4      139.63      104.35     97.82 o 
 -10   6   4    11633.61    12307.15    369.78 o 
  -9   6   4     4246.78     4625.63    166.02 o 
  -8   6   4     1373.77     1492.38    139.28 o 
  -7   6   4     6741.42     7158.70    365.88 o 
  -6   6   4    12463.71    12920.31    383.08 o 
  -5   6   4      185.35      158.19     48.22 o 
  -4   6   4    11731.03    10313.87    282.08 o 
  -3   6   4     3675.32     3730.12    135.41 o 
  -2   6   4    21905.92    21768.02    468.83 o 
  -1   6   4      514.80      626.01     48.20 o 
   0   6   4    45905.91    47651.66    886.40 o 
   1   6   4    27584.21    26990.96    515.63 o 
   2   6   4       66.64       73.51     31.71 o 
   3   6   4     1587.22     1205.82     83.52 o 
   4   6   4      137.49      106.10     37.60 o 
   5   6   4     1943.30     2260.16     86.80 o 
   6   6   4      223.83      406.45     73.38 o 
   7   6   4       13.47       59.38     63.91 o 
   8   6   4     2257.62     2294.82    136.89 o 
   9   6   4     4551.77     4177.42    190.74 o 
  10   6   4       68.48      186.27     86.36 o 
  11   6   4    10002.79     8963.59    325.19 o 
  12   6   4     1667.51     1478.86    144.66 o 
  13   6   4      667.32      808.88    135.28 o 
  14   6   4      586.92      608.40    199.07 o 
  15   6   4     2402.78     2815.76    486.13 o 
  16   6   4       14.84      385.25    197.03 o 
  17   6   4      571.13      846.94    233.89 o 
  18   6   4      321.75      319.37    217.41 o 
 -20   7   4      846.80      450.39    236.79 o 
 -19   7   4      183.13      403.78    225.99 o 
 -18   7   4     4809.94     4328.56    348.42 o 
 -17   7   4     2853.76     2764.88    223.24 o 
 -16   7   4      355.97      634.63    151.31 o 
 -15   7   4      114.01       96.60    123.09 o 
 -14   7   4     8094.00     8020.90    329.56 o 
 -13   7   4      582.17      512.58    122.74 o 
 -12   7   4     3034.49     2903.09    186.06 o 
 -11   7   4     4251.01     3912.74    203.72 o 
 -10   7   4       94.48       96.75     95.64 o 
  -9   7   4    41903.37    43174.29   1006.58 o 
  -8   7   4      315.96      299.99     73.67 o 
  -7   7   4    33965.52    34210.22    931.50 o 
  -6   7   4     2595.76     2908.21    156.79 o 
  -5   7   4     9963.92    10248.26    278.89 o 
  -4   7   4       93.13      100.59     83.99 o 
  -3   7   4    20153.88    22520.93    558.90 o 
  -2   7   4    14893.52    14546.38    379.07 o 
  -1   7   4    10832.21    11852.01    276.68 o 
   0   7   4     1101.96     1258.20     61.99 o 
   1   7   4    15663.00    15731.80    316.34 o 
   2   7   4     7532.23     6714.78    157.06 o 
   3   7   4    71876.51    73444.09   1483.10 o 
   4   7   4     2360.95     1746.46     77.42 o 
   5   7   4     8288.47     7253.25    189.65 o 
   6   7   4     2931.04     3076.48    109.53 o 
   7   7   4     7540.76     7442.66    253.42 o 
   8   7   4     2715.25     2734.75    150.02 o 
   9   7   4     3793.74     3564.71    177.20 o 
  10   7   4     8268.41     8343.49    303.97 o 
  11   7   4    13419.17    12870.62    425.08 o 
  12   7   4     3017.03     3279.87    208.85 o 
  13   7   4     3575.15     3368.87    206.49 o 
  14   7   4      400.36      653.10    189.10 o 
  15   7   4      623.85      582.50    440.91 o 
  16   7   4     3377.67     3079.10    387.82 o 
  17   7   4      134.37      401.77    209.84 o 
  18   7   4      988.63     1604.62    461.06 o 
 -20   8   4      395.15      448.50    234.23 o 
 -19   8   4     1975.32     2491.25    363.24 o 
 -18   8   4       41.52     -111.88    192.16 o 
 -17   8   4     2728.50     3130.42    239.57 o 
 -16   8   4      166.32       92.08    133.87 o 
 -15   8   4      148.91      124.31    126.98 o 
 -14   8   4     7214.98     7525.78    322.64 o 
 -13   8   4     6444.62     6685.74    290.24 o 
 -12   8   4     3557.22     3741.78    206.01 o 
 -11   8   4     7963.64     7558.12    377.86 o 
 -10   8   4      969.95      812.00     90.42 o 
  -9   8   4     7234.27     7338.99    229.74 o 
  -8   8   4        4.93      -78.01     55.70 o 
  -7   8   4      135.66      204.67     81.02 o 
  -6   8   4      108.01       68.84     56.51 o 
  -5   8   4     2846.57     2882.47    158.21 o 
  -4   8   4     3401.14     3583.94    123.34 o 
  -3   8   4     2317.49     2440.08     96.86 o 
  -2   8   4    10280.27     9840.46    281.81 o 
  -1   8   4    22954.39    23827.68    518.31 o 
   0   8   4    25346.50    25636.90    554.17 o 
   1   8   4     4334.95     4502.15    150.80 o 
   2   8   4    20538.88    21018.54    415.76 o 
   3   8   4    12332.62    13238.81    303.09 o 
   4   8   4     9879.25    10026.70    243.69 o 
   5   8   4     4960.77     4605.92    141.81 o 
   6   8   4    11693.73    11040.09    270.65 o 
   7   8   4       16.90      -72.75     75.35 o 
   8   8   4     4781.49     4348.13    177.51 o 
   9   8   4     4716.74     4893.52    196.00 o 
  10   8   4      185.46      311.55    111.43 o 
  11   8   4     6529.26     6660.53    348.67 o 
  12   8   4      336.70      205.78    111.53 o 
  13   8   4      400.87      347.43    125.62 o 
  14   8   4       73.65       70.74    123.49 o 
  15   8   4      360.66      476.06    200.89 o 
  16   8   4       10.31      187.93    185.24 o 
  17   8   4     1015.87     1307.00    257.20 o 
  18   8   4       45.11     -162.34    203.87 o 
 -19   9   4      199.46      335.55    219.61 o 
 -18   9   4     1428.43     1802.14    207.15 o 
 -17   9   4      247.84      321.24    156.67 o 
 -16   9   4      630.07      149.74    144.42 o 
 -15   9   4     1798.45     1932.11    193.03 o 
 -14   9   4      111.57      299.93    128.71 o 
 -13   9   4     5186.57     4971.92    249.51 o 
 -12   9   4      924.60      979.29    148.10 o 
 -11   9   4      214.68      365.10    109.65 o 
 -10   9   4     4150.49     4314.71    236.92 o 
  -9   9   4       84.44      244.17     66.55 o 
  -8   9   4     2802.82     3124.98    128.68 o 
  -7   9   4     5413.48     5357.45    191.86 o 
  -6   9   4      830.18      906.76     82.82 o 
  -5   9   4    11561.66    11641.09    317.27 o 
  -4   9   4     3938.14     3859.28    130.88 o 
  -3   9   4     9029.05     8516.72    219.39 o 
  -2   9   4     1524.71     1302.45    129.69 o 
  -1   9   4     3054.02     3393.36    119.02 o 
   0   9   4     3068.84     4050.55    131.58 o 
   1   9   4    24741.99    24183.91    530.97 o 
   2   9   4    14793.29    14203.25    333.88 o 
   3   9   4    10028.22     9789.59    220.56 o 
   4   9   4    17876.46    17573.66    395.74 o 
   5   9   4    10452.35    10611.29    262.41 o 
   6   9   4    13760.44    13295.85    359.77 o 
   7   9   4     6891.80     6279.68    268.41 o 
   8   9   4        4.15       -4.90     77.50 o 
   9   9   4     1896.99     1642.18    125.89 o 
  10   9   4     3392.24     3507.94    176.09 o 
  11   9   4        9.09      180.84    100.67 o 
  12   9   4     2759.20     2854.01    201.86 o 
  13   9   4        1.16      110.65    140.08 o 
  14   9   4       45.86      128.24    127.25 o 
  15   9   4       36.82       12.30    164.47 o 
  16   9   4      718.61      575.18    209.44 o 
  17   9   4      469.59      317.58    205.95 o 
 -18  10   4       89.24      240.16    198.05 o 
 -17  10   4     1736.73     1941.84    207.65 o 
 -16  10   4       19.67       -8.55    136.00 o 
 -15  10   4      337.86      713.90    186.11 o 
 -14  10   4     1141.69     1361.28    167.60 o 
 -13  10   4       49.45      226.92    122.77 o 
 -12  10   4     4216.92     4571.92    261.37 o 
 -11  10   4     1799.10     1805.89    152.54 o 
 -10  10   4     1990.56     1811.90    132.67 o 
  -9  10   4     1291.91     1191.01     93.77 o 
  -8  10   4      347.35      376.74     70.09 o 
  -7  10   4     5955.32     5578.05    200.57 o 
  -6  10   4    11467.94    10778.48    371.86 o 
  -5  10   4     3187.00     2692.98    142.39 o 
  -4  10   4    37945.61    39570.51    964.49 o 
  -3  10   4     2849.15     2954.71    143.81 o 
  -2  10   4    26423.78    26932.33    679.22 o 
  -1  10   4    18857.22    17675.17    470.38 o 
   0  10   4      797.76      801.62    101.80 o 
   1  10   4     1255.53     1006.38    116.17 o 
   2  10   4    15989.78    14735.14    349.83 o 
   3  10   4      248.44      214.00     64.82 o 
   4  10   4     2188.29     2094.47    112.49 o 
   5  10   4     2425.70     2243.68    119.95 o 
   6  10   4       16.04       72.21     84.37 o 
   7  10   4        2.31       96.69     80.03 o 
   8  10   4      651.29      515.27     93.40 o 
   9  10   4     3103.62     2748.00    152.55 o 
  10  10   4        7.85      -59.44     84.12 o 
  11  10   4     7311.47     6885.82    262.04 o 
  12  10   4     1455.04     1526.22    146.90 o 
  13  10   4      123.77       79.54    247.49 o 
  14  10   4     1153.19     1661.87    235.76 o 
  15  10   4        0.56     -197.92    286.07 o 
  16  10   4     2401.30     2228.62    378.48 o 
 -18  11   4       19.58     -107.15    244.78 o 
 -17  11   4      839.38     1374.33    323.43 o 
 -16  11   4        1.34       38.34    232.99 o 
 -15  11   4       69.06       -6.31    220.70 o 
 -14  11   4      862.86      785.24    453.69 o 
 -13  11   4     1601.16     1774.35    248.09 o 
 -12  11   4      145.87       66.01    163.05 o 
 -11  11   4     6158.56     5638.02    369.81 o 
 -10  11   4        7.51       61.93    146.18 o 
  -9  11   4     2298.27     2129.27    165.06 o 
  -8  11   4        4.55      -61.53     85.37 o 
  -7  11   4       74.95       75.22     85.43 o 
  -6  11   4     1338.63     1167.42    127.24 o 
  -5  11   4    11120.91     9883.70    469.24 o 
  -4  11   4     1482.73     1622.76    122.80 o 
  -3  11   4    24968.56    23830.25    616.77 o 
  -2  11   4    10474.91    11180.86    358.99 o 
  -1  11   4     3376.91     3750.65    166.68 o 
   0  11   4     7844.64     7129.64    241.70 o 
   1  11   4     2303.57     2439.16    134.37 o 
   2  11   4      397.17      392.79     79.08 o 
   3  11   4     7330.40     6149.25    437.74 o 
   4  11   4       78.82      -20.15     85.39 o 
   5  11   4       94.05       56.07    109.84 o 
   6  11   4     3748.42     3974.92    207.94 o 
   7  11   4     3186.38     2833.87    193.87 o 
   8  11   4     7762.65     7260.58    304.52 o 
   9  11   4      430.70      441.85    120.62 o 
  10  11   4      737.56      854.51    144.39 o 
  11  11   4      644.36      699.79    165.94 o 
  12  11   4       65.50     -174.26    116.17 o 
  13  11   4       70.54      210.80    137.33 o 
  14  11   4      232.86      162.83    157.42 o 
  15  11   4       80.76       90.80    164.83 o 
  16  11   4      512.36      967.34    416.82 o 
 -17  12   4       57.97      213.29    194.94 o 
 -16  12   4     1513.57     1364.86    288.04 o 
 -15  12   4      342.06      269.62    198.62 o 
 -14  12   4       63.85      257.58    187.55 o 
 -13  12   4      144.58     -171.52    184.82 o 
 -12  12   4     3515.38     3762.10    325.15 o 
 -11  12   4     1461.31     1170.84    212.31 o 
 -10  12   4     8479.89     8494.55    461.16 o 
  -9  12   4      302.84      586.21    172.43 o 
  -8  12   4     2620.82     2508.89    180.62 o 
  -7  12   4      701.77      599.12    113.81 o 
  -6  12   4      272.35      403.53    106.44 o 
  -5  12   4      137.27      176.53     87.57 o 
  -4  12   4     6332.42     5947.38    371.71 o 
  -3  12   4      359.17      477.45     93.04 o 
  -2  12   4     5106.60     4551.91    194.98 o 
  -1  12   4     8665.05     7819.50    334.59 o 
   0  12   4       25.04      -34.93     72.35 o 
   1  12   4     4401.20     4167.14    319.83 o 
   2  12   4     4274.87     3782.85    174.71 o 
   3  12   4      965.78      799.37    104.33 o 
   4  12   4      615.19      851.04    112.25 o 
   5  12   4       91.94      188.65    129.17 o 
   6  12   4       28.76       13.36    132.19 o 
   7  12   4     3588.05     3804.48    293.13 o 
   8  12   4      185.16       14.07    145.95 o 
   9  12   4     2669.66     2862.30    332.77 o 
  10  12   4      225.55      270.03    168.93 o 
  11  12   4       12.88     -137.67    149.78 o 
  12  12   4      616.46      552.82    192.11 o 
  13  12   4       24.06       54.07    172.27 o 
  14  12   4     4152.28     4383.63    502.84 o 
  15  12   4       67.22       62.83    355.38 o 
 -16  13   4        0.61     -190.10    178.10 o 
 -15  13   4     1780.61     2721.59    363.74 o 
 -14  13   4       87.44      -42.62    176.57 o 
 -13  13   4      123.18      359.14    234.95 o 
 -12  13   4     1800.93     1846.99    333.26 o 
 -11  13   4     2794.34     2591.40    398.14 o 
 -10  13   4     2861.77     2819.60    286.99 o 
  -9  13   4     6124.35     6440.44    399.47 o 
  -8  13   4     1327.41     1579.18    164.40 o 
  -7  13   4     1924.73     1823.82    167.55 o 
  -6  13   4      848.93     1120.46    142.81 o 
  -5  13   4      537.21      439.28    129.12 o 
  -4  13   4      807.13      646.43    104.47 o 
  -3  13   4      419.81      354.30     98.50 o 
  -2  13   4     1203.75     1089.15    115.62 o 
  -1  13   4      976.67     1231.60    176.23 o 
   0  13   4       82.99       64.71     79.16 o 
   1  13   4     7886.28     7283.62    416.46 o 
   2  13   4      211.67      100.98     90.18 o 
   3  13   4     3243.83     3334.73    258.25 o 
   4  13   4      400.09      408.79    107.64 o 
   5  13   4     2780.39     2789.57    397.16 o 
   6  13   4       24.31       57.23    185.31 o 
   7  13   4      235.77      281.23    165.85 o 
   8  13   4     2786.18     2849.31    284.79 o 
   9  13   4      612.03      534.40    193.08 o 
  10  13   4     2757.13     2520.22    282.97 o 
  11  13   4      242.50      389.07    185.66 o 
  12  13   4      449.03      236.92    187.30 o 
  13  13   4     1978.15     1527.04    377.99 o 
  14  13   4       87.30      315.36    208.11 o 
 -15  14   4      170.86      330.34    237.90 o 
 -14  14   4     1416.71     1837.58    290.16 o 
 -13  14   4      281.86      512.36    336.21 o 
 -12  14   4     1252.80     1446.03    351.45 o 
 -11  14   4     3247.20     2881.48    310.11 o 
 -10  14   4       61.79      193.45    183.81 o 
  -9  14   4      322.44      396.47    330.80 o 
  -8  14   4       10.66       -8.33    168.60 o 
  -7  14   4      178.12       55.81    105.13 o 
  -6  14   4     1848.10     1718.66    168.64 o 
  -5  14   4      599.67      382.38    108.40 o 
  -4  14   4    14928.22    14893.29    445.70 o 
  -3  14   4     1126.28     1206.56    134.04 o 
  -2  14   4    10822.91    11196.63    361.41 o 
  -1  14   4     1050.75     1152.03    127.39 o 
   0  14   4     1985.51     1969.32    149.38 o 
   1  14   4      177.91      160.92     93.93 o 
   2  14   4      663.09      503.51    105.41 o 
   3  14   4     1942.85     1991.39    146.77 o 
   4  14   4     1542.51     1704.15    279.10 o 
   5  14   4     1655.11     1360.86    208.55 o 
   6  14   4     7335.45     6836.63    617.37 o 
   7  14   4       49.89      190.38    170.75 o 
   8  14   4     3409.30     3772.89    321.94 o 
   9  14   4     2591.29     2584.06    563.30 o 
  10  14   4       73.61      -31.19    195.14 o 
  11  14   4     1688.85     1848.91    540.69 o 
  12  14   4        8.49     -115.49    178.08 o 
  13  14   4      761.15      895.28    230.59 o 
 -14  15   4      136.77      341.61    228.82 o 
 -13  15   4       90.72      -32.75    190.22 o 
 -12  15   4     3206.50     3625.35    360.68 o 
 -11  15   4      255.80      351.96    203.23 o 
 -10  15   4     1839.37     1940.65    269.43 o 
  -9  15   4     4460.85     5145.14    384.74 o 
  -8  15   4       23.01      -55.00    154.64 o 
  -7  15   4     6281.11     6167.50    464.52 o 
  -6  15   4      678.01      884.81    212.70 o 
  -5  15   4     2768.70     2816.50    185.50 o 
  -4  15   4      261.29      256.23    118.20 o 
  -3  15   4      189.59      115.04    101.64 o 
  -2  15   4       19.66       86.07     95.01 o 
  -1  15   4     1463.33     1167.61    133.49 o 
   0  15   4      228.81      276.11    102.26 o 
   1  15   4     4654.84     5161.70    458.03 o 
   2  15   4     3554.46     3237.70    188.48 o 
   3  15   4     2675.19     2767.86    232.00 o 
   4  15   4     5691.44     5706.82    371.76 o 
   5  15   4     1396.74     1340.74    229.79 o 
   6  15   4     2083.90     2052.62    253.10 o 
   7  15   4      527.02      697.34    196.35 o 
   8  15   4      822.50     1121.82    227.86 o 
   9  15   4       55.05       56.48    178.08 o 
  10  15   4     2128.03     2013.15    284.60 o 
  11  15   4      752.33      885.59    234.26 o 
  12  15   4      588.31      279.92    200.15 o 
 -13  16   4      667.87      562.97    238.46 o 
 -12  16   4      727.53      236.26    213.40 o 
 -11  16   4     1814.77     2082.24    661.12 o 
 -10  16   4        9.80      -36.64    185.71 o 
  -9  16   4        1.20      110.82    184.15 o 
  -8  16   4      617.72      769.90    217.72 o 
  -7  16   4     1172.40     1206.85    234.48 o 
  -6  16   4     2162.72     1855.26    191.30 o 
  -5  16   4     1984.11     2000.23    175.38 o 
  -4  16   4      715.68      429.41    125.21 o 
  -3  16   4      693.20      648.63    127.98 o 
  -2  16   4      151.56       91.31    105.58 o 
  -1  16   4     1090.61     1032.95    199.08 o 
   0  16   4        2.46       94.48    100.44 o 
   1  16   4      138.01      162.55    115.22 o 
   2  16   4      393.86      394.48    118.37 o 
   3  16   4      537.10      630.42    125.08 o 
   4  16   4     2260.19     2261.75    268.32 o 
   5  16   4     1931.53     1839.57    249.50 o 
   6  16   4     2375.39     2296.48    275.18 o 
   7  16   4      218.29      365.23    346.04 o 
   8  16   4     1289.90     1563.95    546.10 o 
   9  16   4     3813.06     3925.07    361.84 o 
  10  16   4      131.16      -85.18    189.06 o 
  11  16   4     1552.11     1508.32    282.33 o 
 -12  17   4      827.68      791.06    244.19 o 
 -11  17   4      746.43      602.22    223.89 o 
 -10  17   4      236.93      258.83    203.90 o 
  -9  17   4      280.21      571.70    409.94 o 
  -8  17   4      378.13      382.49    413.38 o 
  -7  17   4       54.24      -53.78    249.70 o 
  -6  17   4      515.55      345.15    144.96 o 
  -5  17   4     1334.80     1384.92    156.34 o 
  -4  17   4       37.55       32.73    110.71 o 
  -3  17   4      812.19      970.15    207.17 o 
  -2  17   4     1581.97     1651.89    166.16 o 
  -1  17   4       77.72      182.79    105.75 o 
   0  17   4     1993.22     2126.37    173.83 o 
   1  17   4      254.70      345.80    114.27 o 
   2  17   4       41.37       -1.95    104.39 o 
   3  17   4     2390.59     2658.89    235.59 o 
   4  17   4     1618.24     1525.56    245.87 o 
   5  17   4     2878.17     2403.45    288.57 o 
   6  17   4     2082.84     1936.69    271.74 o 
   7  17   4      950.14     1006.86    237.94 o 
   8  17   4       32.04      -37.05    176.18 o 
   9  17   4       61.18      296.96    201.14 o 
  10  17   4       98.56      332.77    210.99 o 
 -10  18   4      162.36      512.53    230.71 o 
  -9  18   4     1876.10     2385.87    539.71 o 
  -8  18   4       11.50      -40.85    202.50 o 
  -7  18   4     1969.33     2139.04    448.77 o 
  -6  18   4     1245.12     1356.89    253.57 o 
  -5  18   4       84.32       93.49    130.37 o 
  -4  18   4     2069.97     2537.36    199.55 o 
  -3  18   4     1013.86     1106.43    158.35 o 
  -2  18   4     1967.68     2089.57    183.41 o 
  -1  18   4     2150.22     2461.11    189.77 o 
   0  18   4       20.15      111.48    116.61 o 
   1  18   4     2360.23     2785.53    219.65 o 
   2  18   4       81.65       49.48    134.94 o 
   3  18   4      434.27      542.25    186.16 o 
   4  18   4      360.48      280.82    185.24 o 
   5  18   4      221.18      251.04    184.55 o 
   6  18   4      226.89       41.37    194.35 o 
   7  18   4      628.14     1261.18    308.19 o 
   8  18   4       76.42      -18.59    194.80 o 
  -7  19   4      131.71       40.15    207.58 o 
  -6  19   4      468.39      524.93    212.94 o 
  -5  19   4      750.01      825.98    153.32 o 
  -4  19   4      151.23       14.63    206.46 o 
  -3  19   4      404.19      448.97    135.01 o 
  -2  19   4      603.26      846.11    148.26 o 
  -1  19   4        9.96       71.93    118.52 o 
   0  19   4     1551.90     1668.24    178.20 o 
   1  19   4      100.37       91.66    114.56 o 
   2  19   4      418.09      202.49    156.76 o 
   3  19   4      220.22      365.61    159.46 o 
   4  19   4       24.92      -16.81    301.80 o 
   5  19   4      363.04      247.10    481.70 o 
  -3  20   4      194.83      126.17    129.74 o 
  -2  20   4      264.18      415.00    143.30 o 
  -1  20   4      464.94      515.96    143.60 o 
   0  20   4       69.60      238.62    124.23 o 
   1  20   4      564.54      464.13    193.04 o 
 -20   0   5     4672.75     4415.96    549.54 o 
 -18   0   5      832.10     1217.04    364.72 o 
 -16   0   5     1229.88     1225.89    326.38 o 
 -14   0   5       39.81     -110.06    106.38 o 
 -12   0   5      127.95      203.25    135.17 o 
 -10   0   5      172.62       96.34    104.21 o 
  -8   0   5     4766.48     4852.44    307.70 o 
  -6   0   5     1132.73     1170.84    136.65 o 
  -4   0   5    10033.31    10972.05    571.16 o 
  -2   0   5     1585.31     1257.10    198.58 o 
   0   0   5      181.11      167.29     28.33 o 
   2   0   5      970.76     1127.45    135.17 o 
   4   0   5    14783.68    15316.69    516.98 o 
   6   0   5    23914.88    25396.35    837.44 o 
   8   0   5    18076.67    17647.87    625.23 o 
  10   0   5     9870.58    10856.05    639.00 o 
  12   0   5        9.84       15.73    204.48 o 
  14   0   5      766.54     1234.74    310.65 o 
  16   0   5      495.03      987.00    313.60 o 
  18   0   5     1202.73     1276.03    378.48 o 
 -21   1   5     1172.10     1148.46    282.56 o 
 -20   1   5      199.97       11.09    221.42 o 
 -19   1   5     1658.42     2040.41    348.50 o 
 -18   1   5     1671.77     1818.23    267.63 o 
 -17   1   5       20.23       84.71    188.19 o 
 -16   1   5     4230.40     3627.58    431.57 o 
 -15   1   5      192.91      137.00    113.21 o 
 -14   1   5      964.56     1007.45    104.77 o 
 -13   1   5       68.06        1.23     81.87 o 
 -12   1   5      150.87      209.53     74.96 o 
 -11   1   5      669.50      712.35     80.99 o 
 -10   1   5      625.00      381.15     74.98 o 
  -9   1   5      319.40      505.14     85.99 o 
  -8   1   5    12513.92    13233.86    478.59 o 
  -7   1   5     5025.95     5143.68    225.57 o 
  -6   1   5    11141.40    12651.78    452.88 o 
  -5   1   5      289.45      373.40     67.75 o 
  -4   1   5     4096.74     4101.75    213.82 o 
  -3   1   5      531.93      373.12     72.75 o 
  -2   1   5    25157.71    27143.62    617.59 o 
  -1   1   5       10.68       44.76     22.87 o 
   0   1   5     1867.61     1837.18    103.72 o 
   1   1   5      156.81       71.21     29.55 o 
   2   1   5     6105.87     6085.71    160.32 o 
   3   1   5      280.15      245.80     35.29 o 
   4   1   5    22124.18    21763.76    507.08 o 
   5   1   5     2400.03     2170.52    146.58 o 
   6   1   5     5414.80     5116.89    180.77 o 
   7   1   5      229.87      204.39     40.30 o 
   8   1   5     3660.13     3086.41    158.64 o 
   9   1   5      622.46      489.63     99.39 o 
  10   1   5      815.16      661.96    170.07 o 
  11   1   5       93.22      101.75    133.47 o 
  12   1   5       10.56      173.25    144.58 o 
  13   1   5     8361.50     8922.32    897.54 o 
  14   1   5       21.78      -43.83    157.39 o 
  15   1   5       46.21       31.48    174.01 o 
  16   1   5       16.15        5.87    178.66 o 
  17   1   5     1162.66     1274.85    244.33 o 
  18   1   5       44.15     -188.17    195.50 o 
  19   1   5        4.47       87.32    203.47 o 
 -21   2   5       18.59       52.60    262.48 o 
 -20   2   5      145.83      229.98    243.61 o 
 -19   2   5        1.38       91.28    410.92 o 
 -18   2   5      122.70      183.78    193.43 o 
 -17   2   5      305.61      179.81    198.58 o 
 -16   2   5      492.56      338.62    195.89 o 
 -15   2   5      762.74      997.47    169.46 o 
 -14   2   5     2303.65     1996.52    163.56 o 
 -13   2   5     1713.21     1619.76    116.80 o 
 -12   2   5     9619.22    10286.06    362.54 o 
 -11   2   5     1818.60     1649.97    146.15 o 
 -10   2   5     4117.52     4059.01    175.11 o 
  -9   2   5     7145.05     8070.24    323.85 o 
  -8   2   5        5.10       83.10     63.53 o 
  -7   2   5    20698.44    21667.11    741.69 o 
  -6   2   5     7148.71     7899.77    336.21 o 
  -5   2   5    33603.65    36929.03   1209.52 o 
  -4   2   5    14704.78    15782.34    542.90 o 
  -3   2   5     9615.01     9459.59    342.35 o 
  -2   2   5     5385.81     6843.64    167.17 o 
  -1   2   5    31781.61    35798.66    724.39 o 
   0   2   5    33085.82    34968.79    710.03 o 
   1   2   5   100988.94   110654.83   2199.67 o 
   2   2   5    28004.19    29531.01    672.55 o 
   3   2   5       98.57      115.93     38.76 o 
   4   2   5     1667.98     1755.99     72.33 o 
   5   2   5    18996.31    19663.92    803.22 o 
   6   2   5     1148.58      975.93     80.28 o 
   7   2   5    10318.84    10916.40    335.68 o 
   8   2   5    15304.02    16631.71    482.78 o 
   9   2   5     1921.26     1753.25    133.83 o 
  10   2   5     1098.03     1270.86    158.43 o 
  11   2   5      562.00      647.15    153.08 o 
  12   2   5     5130.84     4768.65    296.45 o 
  13   2   5       32.25      169.01    155.01 o 
  14   2   5      772.76      510.74    189.68 o 
  15   2   5      444.70      123.18    326.87 o 
  16   2   5      434.76     1250.61    228.59 o 
  17   2   5      281.00      -11.93    213.33 o 
  18   2   5      831.19      975.64    247.89 o 
  19   2   5       21.29      -56.06    238.89 o 
 -21   3   5     1768.57     1690.63    312.29 o 
 -20   3   5      291.72      182.55    228.35 o 
 -19   3   5      801.19     1017.90    240.83 o 
 -18   3   5      362.74      228.19    205.01 o 
 -17   3   5     1028.59     1387.94    397.65 o 
 -16   3   5     1556.41     1688.19    178.53 o 
 -15   3   5     1060.82     1195.24    152.77 o 
 -14   3   5      526.58      648.32    127.14 o 
 -13   3   5      572.61      533.70    131.54 o 
 -12   3   5     3632.60     4130.71    169.08 o 
 -11   3   5      954.27     1010.91     91.11 o 
 -10   3   5    10595.97    10473.45    336.29 o 
  -9   3   5       95.43      187.80     67.39 o 
  -8   3   5      263.63      108.14     99.29 o 
  -7   3   5    21259.79    23430.42    797.19 o 
  -6   3   5     7743.47     8245.07    319.54 o 
  -5   3   5     3534.46     3674.76    177.00 o 
  -4   3   5    24333.33    26947.10    900.53 o 
  -3   3   5      860.55      841.02     93.88 o 
  -2   3   5    24475.67    27879.89    523.94 o 
  -1   3   5     1317.60     1088.23     43.67 o 
   0   3   5     1209.44     1761.66    112.26 o 
   1   3   5     3180.87     3664.64    102.19 o 
   2   3   5     1708.13     1804.32     77.21 o 
   3   3   5    16399.66    17354.25    409.93 o 
   4   3   5     1546.13     1331.33    105.02 o 
   5   3   5       67.82      188.26     55.57 o 
   6   3   5     1256.05     1396.49     95.66 o 
   7   3   5     6220.52     6452.59    227.57 o 
   8   3   5       36.67      -29.05     62.40 o 
   9   3   5     3438.04     3370.78    161.96 o 
  10   3   5        5.96       23.96     72.57 o 
  11   3   5     2293.30     2483.67    157.05 o 
  12   3   5      221.05      564.62    188.75 o 
  13   3   5     3843.42     3948.91    286.60 o 
  14   3   5     1504.81     1703.38    352.92 o 
  15   3   5      491.15      808.25    206.40 o 
  16   3   5        0.46     -198.40    171.74 o 
  17   3   5     1631.37     1732.62    266.92 o 
  18   3   5      116.16     -101.75    204.37 o 
  19   3   5      144.14      272.07    231.55 o 
 -21   4   5        1.90       22.99    240.08 o 
 -20   4   5     3121.34     3774.57    455.16 o 
 -19   4   5       13.23       35.58    211.57 o 
 -18   4   5     3428.48     3394.90    329.33 o 
 -17   4   5       81.08     -199.19    295.41 o 
 -16   4   5      150.79       90.43    124.16 o 
 -15   4   5      903.42      714.93    140.48 o 
 -14   4   5       28.85      -20.08    109.36 o 
 -13   4   5       27.24      -60.15     97.15 o 
 -12   4   5      228.07      229.44     76.00 o 
 -11   4   5      113.80      147.61     95.07 o 
 -10   4   5      546.51      519.33     85.67 o 
  -9   4   5      316.56      304.18     92.11 o 
  -8   4   5     2421.19     2788.23    159.14 o 
  -7   4   5     2422.27     2595.38    335.72 o 
  -6   4   5     1471.25     1455.46    110.90 o 
  -5   4   5    21904.13    22969.45   1098.09 o 
  -4   4   5      363.05      409.20     68.85 o 
  -3   4   5       63.55       81.59     38.30 o 
  -2   4   5      183.78      183.03     28.39 o 
  -1   4   5      410.43      371.79     32.75 o 
   0   4   5     5981.44     6040.48    135.59 o 
   1   4   5    23372.79    23668.42    493.77 o 
   2   4   5     1721.87     1777.87     68.45 o 
   3   4   5     3282.43     3224.15    155.00 o 
   4   4   5     6897.24     7433.52    197.32 o 
   5   4   5      685.69      803.76     76.15 o 
   6   4   5     1015.63     1160.23     91.35 o 
   7   4   5      438.61      392.06     74.84 o 
   8   4   5      680.25      681.32     88.21 o 
   9   4   5     2346.89     2617.21    148.45 o 
  10   4   5     1009.20      913.27    108.17 o 
  11   4   5     1804.34     2232.96    152.82 o 
  12   4   5     1025.77     1251.65    182.68 o 
  13   4   5     3414.35     3327.42    262.63 o 
  14   4   5     1008.27     1364.78    213.14 o 
  15   4   5     1055.81     1510.25    236.56 o 
  16   4   5     1182.14     1017.79    231.65 o 
  17   4   5      854.81      760.04    312.13 o 
  18   4   5      946.33     1366.92    264.96 o 
 -21   5   5      175.35      -54.85    222.73 o 
 -20   5   5       37.00      147.71    221.38 o 
 -19   5   5      639.78      876.00    260.51 o 
 -18   5   5     1017.69     1091.72    247.10 o 
 -17   5   5       96.94      271.60    134.69 o 
 -16   5   5      876.64      657.46    146.32 o 
 -15   5   5     1847.45     2373.99    272.93 o 
 -14   5   5      392.34      434.85    122.06 o 
 -13   5   5    11357.28    10983.55    391.03 o 
 -12   5   5     1421.96     1605.52    170.13 o 
 -11   5   5     5786.07     5738.84    202.07 o 
 -10   5   5        0.92       25.02     71.96 o 
  -9   5   5     4428.41     4330.58    450.41 o 
  -8   5   5     1335.75     1381.59    100.19 o 
  -7   5   5     4405.05     4116.61    271.82 o 
  -6   5   5    18484.82    20324.27    705.46 o 
  -5   5   5     3821.22     3866.00    215.29 o 
  -4   5   5    33784.52    34182.68    932.19 o 
  -3   5   5     5083.72     5222.56    162.79 o 
  -2   5   5     5760.19     5640.38    146.95 o 
  -1   5   5     1569.18     1573.42     56.77 o 
   0   5   5     6266.00     5893.29    135.40 o 
   1   5   5      825.86      796.27     45.00 o 
   2   5   5      934.66      936.41     74.96 o 
   3   5   5     8567.23     8413.80    201.99 o 
   4   5   5     4597.99     4755.01    133.15 o 
   5   5   5     7342.87     7238.77    240.16 o 
   6   5   5      933.43     1016.48    136.25 o 
   7   5   5     4527.03     4684.54    255.86 o 
   8   5   5     2223.12     2110.85    131.34 o 
   9   5   5      552.45      485.19     89.65 o 
  10   5   5      607.16      586.83    100.68 o 
  11   5   5       25.05       49.04     93.52 o 
  12   5   5     1169.52      841.31    127.86 o 
  13   5   5       86.08      203.65    255.11 o 
  14   5   5        0.96     -225.93    158.71 o 
  15   5   5     3739.79     3811.30    308.62 o 
  16   5   5        9.29       97.71    184.48 o 
  17   5   5     2873.97     2974.31    312.45 o 
  18   5   5       16.03     -114.90    196.38 o 
 -20   6   5       16.43      -20.30    213.04 o 
 -19   6   5      101.63      170.89    223.25 o 
 -18   6   5      879.37     1341.53    259.53 o 
 -17   6   5      103.43       11.02    173.97 o 
 -16   6   5      118.01      347.68    278.21 o 
 -15   6   5      514.44      589.64    209.88 o 
 -14   6   5       51.82      109.14    110.78 o 
 -13   6   5    17647.82    17993.04    772.55 o 
 -12   6   5       11.37      -72.58     94.82 o 
 -11   6   5    31080.41    31347.79    880.21 o 
 -10   6   5       29.49       -8.32     65.94 o 
  -9   6   5     9837.58    10685.80    346.21 o 
  -8   6   5     8870.14     9053.04    299.14 o 
  -7   6   5    14374.26    14669.67    434.35 o 
  -6   6   5     7426.63     7806.06    325.89 o 
  -5   6   5      564.88      389.18     66.53 o 
  -4   6   5     2357.89     2561.10    118.77 o 
  -3   6   5     7674.46     6874.82    204.16 o 
  -2   6   5     1322.44     1067.68     59.89 o 
  -1   6   5     9602.42    10305.99    215.88 o 
   0   6   5     8146.73     8108.91    185.81 o 
   1   6   5     8553.42     8346.43    183.60 o 
   2   6   5     2502.31     2592.88     89.90 o 
   3   6   5    24629.10    25309.20    535.46 o 
   4   6   5        8.09       22.92     36.68 o 
   5   6   5    41422.57    41769.04    864.07 o 
   6   6   5      681.41      714.90    103.62 o 
   7   6   5    11781.60    11824.40    368.22 o 
   8   6   5     5183.67     5299.83    212.83 o 
   9   6   5      341.48      240.73     98.22 o 
  10   6   5     3540.57     3242.93    178.96 o 
  11   6   5     3699.96     4259.90    213.86 o 
  12   6   5     6520.87     6380.45    275.19 o 
  13   6   5     4094.98     4156.26    293.84 o 
  14   6   5      513.92      589.28    185.41 o 
  15   6   5     2917.37     2883.18    524.96 o 
  16   6   5      987.20      997.99    234.61 o 
  17   6   5       36.34     -184.84    190.70 o 
  18   6   5       96.04      342.73    221.22 o 
 -20   7   5      679.98      963.49    259.63 o 
 -19   7   5        4.50     -157.38    203.32 o 
 -18   7   5      183.24      239.77    273.79 o 
 -17   7   5       63.28      140.41    192.51 o 
 -16   7   5      942.21     1177.57    169.05 o 
 -15   7   5       80.15      -59.58    119.53 o 
 -14   7   5        9.99     -114.13    107.48 o 
 -13   7   5     2044.75     2006.61    238.93 o 
 -12   7   5     7157.48     6777.74    442.93 o 
 -11   7   5        9.71       -9.91     70.52 o 
 -10   7   5     4818.47     4732.97    204.91 o 
  -9   7   5     1189.71     1268.96    167.25 o 
  -8   7   5      210.78      194.88     71.43 o 
  -7   7   5     4074.40     4019.14    157.08 o 
  -6   7   5    13960.39    14628.49    381.69 o 
  -5   7   5     9594.03     9465.56    315.00 o 
  -4   7   5    46702.09    48962.33   1153.63 o 
  -3   7   5     3384.30     3405.21    135.20 o 
  -2   7   5    17593.29    17824.18    397.60 o 
  -1   7   5      468.36      604.21     53.50 o 
   0   7   5      332.74      413.09     38.33 o 
   1   7   5     1288.27     1245.81     68.04 o 
   2   7   5     3170.01     2885.51     91.59 o 
   3   7   5     4535.80     3945.71    123.47 o 
   4   7   5      260.54      261.76     48.56 o 
   5   7   5     3227.04     2644.87    100.54 o 
   6   7   5     1564.53     1636.53     79.41 o 
   7   7   5      644.91      692.83     84.56 o 
   8   7   5     4197.62     3997.67    284.89 o 
   9   7   5      378.01      310.10     92.15 o 
  10   7   5     3864.03     3773.25    194.41 o 
  11   7   5       39.71       14.74    101.35 o 
  12   7   5      505.30      563.32    125.91 o 
  13   7   5      150.47      102.75    147.49 o 
  14   7   5       32.13      133.06    175.16 o 
  15   7   5        5.07      -52.58    174.05 o 
  16   7   5     1132.24     1026.72    267.89 o 
  17   7   5       10.94       99.37    230.53 o 
  18   7   5      805.15      576.08    259.53 o 
 -20   8   5       99.94     -163.42    210.60 o 
 -19   8   5      182.91      -40.90    198.42 o 
 -18   8   5      413.82      175.01    153.16 o 
 -17   8   5      863.57     1093.63    183.64 o 
 -16   8   5      366.00      348.47    179.92 o 
 -15   8   5     1261.52     1047.40    159.15 o 
 -14   8   5     1552.08     1513.93    169.92 o 
 -13   8   5     1236.09     1414.66    158.95 o 
 -12   8   5     3193.69     3438.28    200.20 o 
 -11   8   5      127.58      157.06     78.64 o 
 -10   8   5      242.35      146.34     72.16 o 
  -9   8   5      200.33      112.93     89.88 o 
  -8   8   5      132.06       50.89     63.45 o 
  -7   8   5    15628.60    14327.84    383.26 o 
  -6   8   5     3688.93     3343.49    168.43 o 
  -5   8   5   107572.11   113142.86   2557.44 o 
  -4   8   5      314.12      524.99     62.63 o 
  -3   8   5    83853.45    84615.02   1954.49 o 
  -2   8   5    10817.88    10752.31    262.47 o 
  -1   8   5     3723.81     3843.69    125.20 o 
   0   8   5    23335.74    22689.78    444.11 o 
   1   8   5      517.88      551.29     45.35 o 
   2   8   5      398.60      317.90     44.38 o 
   3   8   5      212.60      308.44     49.49 o 
   4   8   5     2034.44     2077.99     90.32 o 
   5   8   5     1058.77      995.60     68.44 o 
   6   8   5     3031.26     2496.25    154.81 o 
   7   8   5     8011.44     7639.58    244.49 o 
   8   8   5      388.90      467.45     88.96 o 
   9   8   5    12916.00    12479.38    411.35 o 
  10   8   5     1885.14     1603.38    140.65 o 
  11   8   5     1183.28     1396.45    144.73 o 
  12   8   5      164.00       10.28    107.63 o 
  13   8   5     1715.70     1730.42    167.80 o 
  14   8   5      180.97      219.13    176.83 o 
  15   8   5     1404.31     1707.30    241.56 o 
  16   8   5       35.66     -160.89    262.48 o 
  17   8   5     1633.82     1497.03    247.76 o 
 -19   9   5     1624.35     1695.55    270.51 o 
 -18   9   5      192.09      346.22    163.87 o 
 -17   9   5     1840.65     2759.09    231.93 o 
 -16   9   5      252.24      138.61    160.58 o 
 -15   9   5     1315.97     1296.61    173.84 o 
 -14   9   5      273.19      343.09    131.22 o 
 -13   9   5      138.71       19.14    117.14 o 
 -12   9   5      973.19     1061.02    139.48 o 
 -11   9   5     2608.31     2365.61    165.67 o 
 -10   9   5     6884.14     6617.74    207.99 o 
  -9   9   5       57.73      163.57     73.93 o 
  -8   9   5    19840.22    19821.04    592.41 o 
  -7   9   5     1312.93     1340.88    113.66 o 
  -6   9   5      355.56      248.72     69.39 o 
  -5   9   5       25.08        5.97     49.40 o 
  -4   9   5     9213.95     8497.40    224.08 o 
  -3   9   5     9466.92     9634.00    263.87 o 
  -2   9   5     2013.47     2355.88    122.27 o 
  -1   9   5     7533.79     6746.87    186.51 o 
   0   9   5    48141.52    46272.71    968.33 o 
   1   9   5     2267.42     2297.74     82.91 o 
   2   9   5    38590.73    36580.87    700.89 o 
   3   9   5     4639.02     4477.58    139.76 o 
   4   9   5    18181.90    19376.67    434.19 o 
   5   9   5        9.87       37.12     48.71 o 
   6   9   5     1203.49     1270.63    102.31 o 
   7   9   5     3250.65     3146.50    204.52 o 
   8   9   5       49.77       90.12     77.72 o 
   9   9   5    17842.57    18216.06    490.89 o 
  10   9   5      714.31      782.20    111.09 o 
  11   9   5     6178.62     5948.65    275.87 o 
  12   9   5     2090.23     2171.96    162.47 o 
  13   9   5     2624.80     2494.40    294.36 o 
  14   9   5      327.68      -10.24    160.80 o 
  15   9   5      118.31      144.07    199.56 o 
  16   9   5       18.84      -48.39    185.23 o 
  17   9   5       11.96       12.61    435.99 o 
 -19  10   5       68.81       23.31    206.10 o 
 -18  10   5     1024.28      867.96    183.44 o 
 -17  10   5     1155.27     1062.28    280.97 o 
 -16  10   5     1093.94      740.42    165.43 o 
 -15  10   5      733.74      593.78    149.41 o 
 -14  10   5     1744.06     1772.95    224.65 o 
 -13  10   5     1051.39     1168.11    152.17 o 
 -12  10   5     9717.41    10150.32    447.71 o 
 -11  10   5     1614.78     1429.64    134.48 o 
 -10  10   5     9107.15     9291.85    263.33 o 
  -9  10   5      819.54      898.83    108.24 o 
  -8  10   5      819.80      998.83     99.52 o 
  -7  10   5     2276.41     2033.88    150.33 o 
  -6  10   5        2.00       19.32     78.48 o 
  -5  10   5     6180.37     5934.72    218.31 o 
  -4  10   5       61.12      147.85     75.74 o 
  -3  10   5     8276.71     8240.26    263.33 o 
  -2  10   5        6.98      -32.87     61.13 o 
  -1  10   5     1985.75     1939.78    107.92 o 
   0  10   5      397.53      424.32     74.65 o 
   1  10   5     4444.06     3988.42    169.37 o 
   2  10   5     1359.93     1415.77     87.06 o 
   3  10   5     2627.86     2667.37    127.52 o 
   4  10   5     7567.11     7151.44    229.13 o 
   5  10   5       34.39      141.77     62.26 o 
   6  10   5       33.39      -47.99     83.70 o 
   7  10   5      573.42      530.35    196.83 o 
   8  10   5     4265.90     4082.53    220.26 o 
   9  10   5       14.83       55.55    222.33 o 
  10  10   5     9103.99     8363.90    347.42 o 
  11  10   5     2729.69     2510.95    198.63 o 
  12  10   5     1702.37     1466.37    176.54 o 
  13  10   5     3339.96     2919.81    230.11 o 
  14  10   5        6.57      -53.50    133.15 o 
  15  10   5     1095.81      876.33    240.91 o 
  16  10   5      332.61      453.53    369.14 o 
 -18  11   5      820.22     1170.84    345.06 o 
 -16  11   5     3922.92     4140.69    468.92 o 
 -15  11   5        1.98       -7.75    177.34 o 
 -14  11   5      991.53     1209.14    229.83 o 
 -13  11   5     8778.74     7949.31   1065.65 o 
 -12  11   5      232.62      127.73    163.65 o 
 -11  11   5    10083.05    10528.64    868.54 o 
 -10  11   5     2522.22     2334.93    469.91 o 
  -9  11   5      310.09      252.94     99.56 o 
  -8  11   5     2966.75     2772.00    183.47 o 
  -7  11   5      794.27      896.00    273.75 o 
  -6  11   5     2337.07     1912.89    152.23 o 
  -5  11   5      481.21      557.22    118.43 o 
  -4  11   5       34.19       -7.79     70.90 o 
  -3  11   5      335.58      211.03     76.72 o 
  -2  11   5     1483.37     1617.79    122.35 o 
  -1  11   5       10.16      -39.20     63.73 o 
   0  11   5     2742.06     2756.38    144.76 o 
   1  11   5       68.29       15.80     66.07 o 
   2  11   5       59.88       75.18     68.91 o 
   3  11   5     6112.28     5592.27    210.36 o 
   4  11   5      665.04      840.89    106.99 o 
   5  11   5     5743.89     5420.24    241.48 o 
   6  11   5     3261.88     2825.28    179.86 o 
   7  11   5     2559.18     2225.57    221.72 o 
   8  11   5     5468.12     5030.78    251.87 o 
   9  11   5     2354.71     2545.37    192.09 o 
  10  11   5     1106.59      694.84    220.54 o 
  11  11   5     3948.08     3799.05    287.43 o 
  12  11   5      963.64      871.86    155.84 o 
  13  11   5       32.76      -70.92    130.02 o 
  14  11   5      718.78      429.58    150.80 o 
  15  11   5      895.38      938.46    279.19 o 
 -17  12   5      708.73      707.89    405.03 o 
 -16  12   5     2715.25     2657.46    321.94 o 
 -15  12   5     2569.04     2672.15    316.02 o 
 -14  12   5      334.11       46.99    225.61 o 
 -13  12   5     2518.02     2562.34    683.23 o 
 -12  12   5     2224.34     2140.82    275.14 o 
 -11  12   5     2227.18     2254.58    263.23 o 
 -10  12   5      593.88      451.43    260.51 o 
  -9  12   5      114.74       53.47     98.36 o 
  -8  12   5     3470.44     3489.79    213.57 o 
  -7  12   5        7.53      -14.21     88.84 o 
  -6  12   5     1875.86     1620.16    150.11 o 
  -5  12   5      110.56       83.73     82.71 o 
  -4  12   5        3.22     -100.90     86.84 o 
  -3  12   5       39.84       91.60     79.38 o 
  -2  12   5      305.06      271.64     84.43 o 
  -1  12   5       17.96       53.77     73.43 o 
   0  12   5     1446.20     1230.49    115.12 o 
   1  12   5     4621.37     4685.38    197.84 o 
   2  12   5      588.63      583.97     94.19 o 
   3  12   5    13682.65    12852.61    379.12 o 
   4  12   5     4537.55     4692.36    225.33 o 
   5  12   5     7573.24     7023.32    383.37 o 
   6  12   5     4574.54     4258.93    303.73 o 
   7  12   5     6175.05     6856.38    398.41 o 
   8  12   5     1197.24     1163.53    197.21 o 
   9  12   5     5082.22     4852.98    340.22 o 
  10  12   5     6183.77     5525.69    368.89 o 
  11  12   5        1.30       45.72    156.61 o 
  12  12   5     1733.86     1768.76    511.20 o 
  13  12   5       98.61      159.79    179.22 o 
  14  12   5       65.64      320.12    190.72 o 
  15  12   5        6.25       -4.23    190.49 o 
 -16  13   5       16.23      -33.95    186.44 o 
 -15  13   5       24.23      -30.52    190.98 o 
 -14  13   5       28.30      196.44    377.50 o 
 -13  13   5     3754.00     3314.42    635.56 o 
 -12  13   5     2178.82     2086.85    278.02 o 
 -11  13   5     2694.95     2663.83    464.99 o 
 -10  13   5      279.26      118.41    206.44 o 
  -9  13   5     3652.51     4046.36    500.38 o 
  -8  13   5     5092.85     5488.32    275.47 o 
  -7  13   5     2709.60     2608.88    191.55 o 
  -6  13   5     7964.53     8408.51    524.76 o 
  -5  13   5       28.54      -47.31     81.40 o 
  -4  13   5     4650.76     4641.75    254.75 o 
  -3  13   5        8.35       16.95     82.03 o 
  -2  13   5     8363.74     8635.46    452.22 o 
  -1  13   5      820.12      900.05    112.76 o 
   0  13   5     5038.21     5007.14    246.08 o 
   1  13   5      519.22      602.70     99.54 o 
   2  13   5      139.46      105.27     82.22 o 
   3  13   5     5255.14     4898.76    210.58 o 
   4  13   5     1375.95     1070.50    131.54 o 
   5  13   5     5101.69     4615.41    315.99 o 
   6  13   5      248.12      147.56    153.48 o 
   7  13   5     1110.86      883.58    234.46 o 
   8  13   5       12.34      -15.85    193.17 o 
   9  13   5     2139.90     1988.08    256.77 o 
  10  13   5     1465.80     1699.15    249.29 o 
  11  13   5     2030.12     2099.58    268.75 o 
  12  13   5     1782.80     1976.50    267.40 o 
  13  13   5       32.60      -11.33    184.75 o 
  14  13   5      121.20      -32.23    183.76 o 
 -16  14   5      271.80      108.74    211.64 o 
 -15  14   5      188.03       32.35    198.99 o 
 -14  14   5      325.81      738.32    223.35 o 
 -13  14   5      873.63      907.94    235.28 o 
 -12  14   5     1578.32     1814.26    270.08 o 
 -11  14   5     2348.41     2582.14    399.13 o 
 -10  14   5        3.25       59.21    173.85 o 
  -9  14   5      876.54      902.28    216.13 o 
  -8  14   5     4840.16     5571.23    284.90 o 
  -7  14   5     1908.79     2243.16    187.39 o 
  -6  14   5     1547.58     1832.58    173.97 o 
  -5  14   5     5112.10     4878.16    225.07 o 
  -4  14   5       33.82      101.01     95.93 o 
  -3  14   5     3219.45     3103.34    181.37 o 
  -2  14   5     2976.23     2246.44    157.80 o 
  -1  14   5     1708.57     1697.41    143.06 o 
   0  14   5     6488.21     6690.80    398.15 o 
   1  14   5     1322.08     1412.52    132.89 o 
   2  14   5     3671.59     3115.92    288.75 o 
   3  14   5     3387.20     3121.05    176.36 o 
   4  14   5      924.35      807.22    270.84 o 
   5  14   5     3166.42     2921.80    272.95 o 
   6  14   5      273.99      244.54    158.69 o 
   7  14   5        8.64      -85.95    151.35 o 
   8  14   5     2060.78     2039.02    265.37 o 
   9  14   5      252.05      431.29    184.16 o 
  10  14   5     2796.30     2866.43    308.58 o 
  11  14   5      654.80      373.50    201.48 o 
  12  14   5      227.63      351.54    195.33 o 
  13  14   5       69.69      -15.74    182.51 o 
 -14  15   5       79.87      235.20    206.17 o 
 -13  15   5      835.85      682.23    300.82 o 
 -12  15   5     1235.53     1811.20    283.27 o 
 -11  15   5      374.04      496.61    213.72 o 
 -10  15   5     2023.56     2343.48    295.15 o 
  -9  15   5     1489.15     1502.47    538.72 o 
  -8  15   5      261.70      235.99    184.60 o 
  -7  15   5     1792.57     1847.77    183.17 o 
  -6  15   5      644.27      622.79    162.08 o 
  -5  15   5     1657.15     2023.50    168.81 o 
  -4  15   5     4781.19     4465.57    224.75 o 
  -3  15   5      529.43      436.92    112.29 o 
  -2  15   5     1615.22     1524.94    172.20 o 
  -1  15   5     2625.92     2504.56    170.49 o 
   0  15   5     3037.71     3177.40    203.37 o 
   1  15   5     5402.05     5218.21    294.15 o 
   2  15   5    13138.89    13723.08    425.30 o 
   3  15   5      324.32      357.30    111.22 o 
   4  15   5     7212.26     6666.90    644.89 o 
   5  15   5     3636.57     4162.70    333.00 o 
   6  15   5      156.15      363.39    177.35 o 
   7  15   5      421.73       64.09    167.70 o 
   8  15   5        0.35      -71.55    312.13 o 
   9  15   5      149.96      358.32    192.66 o 
  10  15   5        0.35       39.29    177.31 o 
  11  15   5      566.27      810.92    235.58 o 
  12  15   5        2.18      136.72    191.85 o 
 -13  16   5      518.88       39.97    278.70 o 
 -12  16   5       10.01       -9.52    182.45 o 
 -11  16   5       56.55      -11.90    184.89 o 
 -10  16   5     1670.55     1386.53    257.61 o 
  -9  16   5      141.41       93.33    183.07 o 
  -8  16   5     3630.75     3818.27    514.64 o 
  -7  16   5     1813.27     1688.37    188.20 o 
  -6  16   5      329.52      465.10    138.11 o 
  -5  16   5     8392.56     8816.67    335.75 o 
  -4  16   5      251.02      211.81    113.25 o 
  -3  16   5    10338.46    10089.72    869.10 o 
  -2  16   5     1656.94     1696.38    159.65 o 
  -1  16   5     2173.14     2511.68    179.06 o 
   0  16   5     5461.33     5350.12    244.54 o 
   1  16   5     1105.66     1100.51    212.84 o 
   2  16   5     1300.44     1413.37    196.18 o 
   3  16   5     2285.82     2460.87    225.26 o 
   4  16   5       39.24      169.99    161.79 o 
   5  16   5      578.08      387.02    181.59 o 
   6  16   5      508.30      747.40    206.77 o 
   7  16   5     1006.91     1078.64    238.00 o 
   8  16   5      300.60      187.27    192.25 o 
   9  16   5      245.17       90.17    233.48 o 
  10  16   5     1246.03      673.30    309.67 o 
  11  16   5       14.62       34.92    207.22 o 
 -12  17   5      309.98      346.84    227.85 o 
 -11  17   5      811.20      906.94    250.25 o 
 -10  17   5     1819.54     2170.12    296.63 o 
  -9  17   5     3464.46     3139.90    491.04 o 
  -8  17   5     3192.46     2882.85    726.00 o 
  -7  17   5      117.45       77.48    184.89 o 
  -6  17   5      366.49      376.47    142.92 o 
  -5  17   5      815.39     1076.95    149.79 o 
  -4  17   5       35.93       77.25    109.32 o 
  -3  17   5      202.51      177.37    145.87 o 
  -2  17   5       16.74      -36.61    103.90 o 
  -1  17   5      554.69      592.49    129.93 o 
   0  17   5     2417.69     2151.08    179.54 o 
   1  17   5     2467.87     2691.43    192.83 o 
   2  17   5     2839.95     2901.67    228.17 o 
   3  17   5     1505.46     1119.42    202.59 o 
   4  17   5      235.83      316.44    197.18 o 
   5  17   5        2.54      -26.49    180.06 o 
   6  17   5      540.06      460.08    202.74 o 
   7  17   5      235.50      392.04    206.67 o 
   8  17   5      394.60      203.83    212.13 o 
   9  17   5      669.01      538.28    275.26 o 
 -10  18   5     1172.48     1524.45    422.72 o 
  -9  18   5      748.42     1118.82    381.92 o 
  -8  18   5      568.84      652.13    238.39 o 
  -7  18   5      395.94      217.02    199.74 o 
  -6  18   5      138.74      228.62    189.88 o 
  -5  18   5       71.75      230.59    124.62 o 
  -4  18   5        3.11       18.91    119.20 o 
  -3  18   5       47.36      -25.10    114.09 o 
  -2  18   5      293.25      243.86    122.22 o 
  -1  18   5       74.82      189.62    114.62 o 
   0  18   5      149.55      141.49    134.66 o 
   1  18   5       39.14      -92.30    109.40 o 
   2  18   5     1076.00     1398.85    198.34 o 
   3  18   5       27.83      -44.23    179.13 o 
   4  18   5      391.12      393.82    201.80 o 
   5  18   5     1122.81     1201.76    247.40 o 
   6  18   5        0.04      -38.12    194.78 o 
   7  18   5     1761.98     1749.20    297.20 o 
  -7  19   5        0.07     -271.29    180.86 o 
  -6  19   5      229.34      118.28    186.64 o 
  -5  19   5       71.90      122.38    215.11 o 
  -4  19   5      198.44      286.46    129.64 o 
  -3  19   5      382.40      449.45    134.32 o 
  -2  19   5        8.82       27.86    120.04 o 
  -1  19   5      301.86      360.87    127.79 o 
   0  19   5      147.92      350.89    127.27 o 
   1  19   5      203.71      261.38    150.70 o 
   2  19   5       22.04       39.86    143.98 o 
   3  19   5      653.16      644.12    229.21 o 
   4  19   5      171.51      195.51    212.35 o 
   5  19   5      492.00      227.88    224.63 o 
  -2  20   5      558.16      773.09    152.26 o 
  -1  20   5       13.91        5.73    119.90 o 
   0  20   5      293.41      220.36    129.25 o 
 -20   0   6      104.32      -58.98    312.62 o 
 -18   0   6      277.31      269.36    275.26 o 
 -16   0   6       11.33      130.75    235.94 o 
 -14   0   6     1411.98     1208.41    161.44 o 
 -12   0   6    31033.37    32659.48   1115.66 o 
 -10   0   6    29478.24    29612.06   1419.55 o 
  -8   0   6      903.92      992.90    145.49 o 
  -6   0   6    79671.44    91634.99   4154.46 o 
  -4   0   6    32379.11    33816.66   1590.61 o 
  -2   0   6    60036.39    67543.10   2126.78 o 
   0   0   6   346035.41   399123.16  10210.09 o 
   2   0   6    21644.88    26418.91    860.21 o 
   4   0   6    27120.15    29693.43    967.27 o 
   6   0   6     7741.29     7844.53    298.83 o 
   8   0   6     2006.35     1787.06    119.99 o 
  10   0   6       61.25      -61.93    161.22 o 
  12   0   6     1361.94     1198.36    270.34 o 
  14   0   6     5197.25     5543.54    496.45 o 
  16   0   6     1056.07     1266.20    323.43 o 
  18   0   6       55.15      -38.34    307.70 o 
 -21   1   6      556.06      586.13    253.65 o 
 -20   1   6       36.54     -172.08    214.21 o 
 -19   1   6       98.74       30.07    218.24 o 
 -18   1   6        8.32     -186.07    180.10 o 
 -17   1   6       72.45      251.12    202.62 o 
 -16   1   6      717.52      739.50    202.02 o 
 -15   1   6     6986.13     6827.59    326.91 o 
 -14   1   6     2632.13     2920.57    162.04 o 
 -13   1   6      248.88      324.50     83.26 o 
 -12   1   6      233.91       61.07     65.06 o 
 -11   1   6      890.36     1000.34    118.08 o 
 -10   1   6     2575.46     2884.58    173.31 o 
  -9   1   6     4776.01     5331.45    340.14 o 
  -8   1   6     4362.53     4476.41    213.75 o 
  -7   1   6     3260.04     3716.56    247.73 o 
  -6   1   6      196.03       72.02     62.88 o 
  -5   1   6     6158.18     7533.27    420.75 o 
  -4   1   6     1437.13     1440.74    101.31 o 
  -3   1   6    32205.45    33809.00    768.54 o 
  -2   1   6    11657.67    12691.49    306.88 o 
  -1   1   6   160918.91   181379.09   3590.10 o 
   0   1   6    24421.29    25228.86    521.92 o 
   1   1   6    35512.73    36600.25    829.92 o 
   2   1   6     1868.43     1652.06    101.74 o 
   3   1   6      229.95      280.76     40.04 o 
   4   1   6      257.65      470.14     46.68 o 
   5   1   6     1240.42     1246.38     65.07 o 
   6   1   6     1904.63     1779.93     78.39 o 
   7   1   6       37.68      -56.18     37.45 o 
   8   1   6       94.91      146.25     43.69 o 
   9   1   6     1012.46      816.73     89.83 o 
  10   1   6     1265.36     1194.33    191.70 o 
  11   1   6     1070.10      846.79    154.93 o 
  12   1   6     3193.32     3389.11    258.59 o 
  13   1   6      755.22      494.87    171.39 o 
  14   1   6      462.61      584.62    295.41 o 
  15   1   6      552.67      749.29    201.85 o 
  16   1   6     1234.47     1203.61    227.27 o 
  17   1   6        7.66       33.41    198.02 o 
  18   1   6      266.49      400.58    217.23 o 
 -21   2   6        2.57      -48.28    249.70 o 
 -20   2   6        0.89      207.84    231.82 o 
 -19   2   6      194.74        8.47    205.72 o 
 -18   2   6      230.00      196.91    208.15 o 
 -17   2   6      608.25      659.46    215.33 o 
 -16   2   6      237.90      212.35    123.97 o 
 -15   2   6        5.67      109.93    113.81 o 
 -14   2   6     2816.30     2632.41    147.34 o 
 -13   2   6     2530.28     2734.59    143.53 o 
 -12   2   6     1381.23     1658.23    113.20 o 
 -11   2   6       10.54      -38.04     65.38 o 
 -10   2   6    21563.08    23031.70    800.41 o 
  -9   2   6      463.61      453.91     87.77 o 
  -8   2   6     2331.40     2798.44    316.55 o 
  -7   2   6     1268.31     1477.81    118.45 o 
  -6   2   6      459.26      618.06     81.01 o 
  -5   2   6     2142.96     2074.18    125.84 o 
  -4   2   6      992.86      889.90     83.97 o 
  -3   2   6     1144.95     1061.18     56.11 o 
  -2   2   6    42124.60    48596.34    978.37 o 
  -1   2   6    20105.45    20663.19    393.11 o 
   0   2   6    24906.13    27124.97    559.55 o 
   1   2   6       90.32      117.82     33.13 o 
   2   2   6     7998.25     9261.74    235.62 o 
   3   2   6     1047.71      969.83     58.08 o 
   4   2   6      279.10      161.46     38.88 o 
   5   2   6     4618.92     5203.63    186.96 o 
   6   2   6     5006.65     5239.27    192.98 o 
   7   2   6    31653.24    31478.34    852.68 o 
   8   2   6      265.24      264.44     70.12 o 
   9   2   6     5131.00     4921.79    202.11 o 
  10   2   6        7.80      -42.86     71.69 o 
  11   2   6        9.60      -21.31    125.81 o 
  12   2   6      173.73      295.81    147.07 o 
  13   2   6     1981.78     1954.73    248.72 o 
  14   2   6     1062.93     1158.50    336.70 o 
  15   2   6      309.28      438.05    186.22 o 
  16   2   6       29.53      116.78    190.04 o 
  17   2   6        4.49       53.11    183.26 o 
  18   2   6       16.97      207.86    216.51 o 
 -21   3   6       90.62     -341.84    227.89 o 
 -20   3   6      128.49      -35.23    263.46 o 
 -19   3   6     2100.09     1586.34    282.87 o 
 -18   3   6      465.33      680.02    225.46 o 
 -17   3   6      306.97      388.65    187.23 o 
 -16   3   6     1020.56     1636.77    269.24 o 
 -15   3   6      247.03      301.15    124.38 o 
 -14   3   6     1094.38     1503.71    154.00 o 
 -13   3   6       39.77      -17.51     73.49 o 
 -12   3   6      243.85      231.90     75.66 o 
 -11   3   6     8862.27     8868.10    305.39 o 
 -10   3   6      281.86      321.21     91.43 o 
  -9   3   6     1018.68     1044.98    126.32 o 
  -8   3   6       88.18      314.78     72.78 o 
  -7   3   6      173.99      245.73    123.38 o 
  -6   3   6     2569.10     3013.93    180.39 o 
  -5   3   6     1082.15      842.89     88.77 o 
  -4   3   6     5371.14     5001.14    225.12 o 
  -3   3   6     1855.74     1958.89     92.13 o 
  -2   3   6       15.57       18.34     27.92 o 
  -1   3   6     8257.21     9346.39    191.94 o 
   0   3   6    10600.71    11088.27    224.78 o 
   1   3   6    23821.84    23752.09    495.91 o 
   2   3   6    17606.15    17697.11    379.36 o 
   3   3   6    57810.60    61961.32   1388.39 o 
   4   3   6     5800.01     6082.35    171.71 o 
   5   3   6     3429.04     3272.00    140.12 o 
   6   3   6      796.80      760.70     83.83 o 
   7   3   6     3511.15     3528.00    211.38 o 
   8   3   6     1950.44     1802.01    145.51 o 
   9   3   6      944.82      759.16    126.80 o 
  10   3   6       99.29      134.73     81.55 o 
  11   3   6      305.05      140.10    130.87 o 
  12   3   6      467.40      179.83    148.38 o 
  13   3   6      173.45       95.82    162.59 o 
  14   3   6     1181.23     1320.15    211.63 o 
  15   3   6      783.61      980.15    206.95 o 
  16   3   6      340.10      722.40    215.14 o 
  17   3   6       30.76     -134.63    195.20 o 
  18   3   6      310.49      172.81    255.60 o 
 -21   4   6      629.32      533.85    261.66 o 
 -20   4   6      314.65      117.89    319.01 o 
 -19   4   6      122.56       83.13    199.31 o 
 -18   4   6      730.12      991.65    339.65 o 
 -17   4   6       84.88      136.59    142.52 o 
 -16   4   6      151.78       -5.27    118.11 o 
 -15   4   6       97.44      -55.25    120.21 o 
 -14   4   6     3078.44     2868.44    194.18 o 
 -13   4   6     5406.22     5359.01    230.44 o 
 -12   4   6     3000.87     3072.14    148.45 o 
 -11   4   6    12287.17    12019.20    386.81 o 
 -10   4   6     6640.38     6505.62    273.11 o 
  -9   4   6    30569.78    32000.74   1081.72 o 
  -8   4   6     1686.25     1976.65    303.28 o 
  -7   4   6      415.79      501.86     93.39 o 
  -6   4   6     6524.07     6364.69    270.78 o 
  -5   4   6      192.42       82.52     60.80 o 
  -4   4   6     2162.97     2194.86    300.82 o 
  -3   4   6       31.12       40.26     31.73 o 
  -2   4   6    20627.05    20151.43    389.05 o 
  -1   4   6     2762.91     3047.76     84.32 o 
   0   4   6       12.75       58.29     29.02 o 
   1   4   6     1842.48     1845.76     82.34 o 
   2   4   6    22032.14    24462.81    514.53 o 
   3   4   6     2322.93     2460.42    155.30 o 
   4   4   6       40.97       65.94     36.15 o 
   5   4   6     8409.36     8454.52    272.70 o 
   6   4   6     3097.11     2657.62    133.79 o 
   7   4   6     1412.71     1437.42    108.11 o 
   8   4   6      102.76       -6.17     69.68 o 
   9   4   6     1934.24     1981.80    132.60 o 
  10   4   6       15.51       86.49     83.07 o 
  11   4   6      331.36      204.70     96.90 o 
  12   4   6     1120.98     1288.56    240.85 o 
  13   4   6      206.15      207.65    194.16 o 
  14   4   6        6.78      -24.24    211.85 o 
  15   4   6      448.00      495.19    271.33 o 
  16   4   6       17.33      307.82    203.99 o 
  17   4   6      854.43      705.58    222.08 o 
  18   4   6       53.37      -98.21    267.40 o 
 -21   5   6      112.13      147.54    239.54 o 
 -20   5   6     1346.82     1711.55    292.98 o 
 -19   5   6        0.40     -118.35    224.14 o 
 -18   5   6     3850.42     4392.30    394.21 o 
 -17   5   6      487.98      268.53    138.42 o 
 -16   5   6     1451.71     1821.91    188.25 o 
 -15   5   6     4248.40     4386.54    270.19 o 
 -14   5   6     2697.84     3072.66    204.20 o 
 -13   5   6      307.18      409.58    120.31 o 
 -12   5   6      394.96      234.74     79.28 o 
 -11   5   6     3712.23     3252.80    223.88 o 
 -10   5   6      930.29      884.50     95.58 o 
  -9   5   6      322.89      401.56     76.53 o 
  -8   5   6      427.48      264.67     80.88 o 
  -7   5   6     3159.91     2805.26    166.79 o 
  -6   5   6       14.79      121.60     76.68 o 
  -5   5   6     6418.84     6100.20    261.89 o 
  -4   5   6     1216.91     1249.23     88.48 o 
  -3   5   6    13258.06    13142.10    298.38 o 
  -2   5   6       58.47      122.22     30.33 o 
  -1   5   6     4199.91     3998.41    102.25 o 
   0   5   6     1661.85     1429.02     80.99 o 
   1   5   6      130.92      113.26     33.15 o 
   2   5   6      705.04      659.85     51.10 o 
   3   5   6      165.31      123.74     38.11 o 
   4   5   6     3300.42     3898.28    119.73 o 
   5   5   6     1596.00     1454.63    100.08 o 
   6   5   6     2179.13     1812.84    113.92 o 
   7   5   6    15038.39    14018.00    424.28 o 
   8   5   6      557.00      484.05     89.14 o 
   9   5   6     5953.05     5006.09    213.94 o 
  10   5   6    10801.74     9760.48    473.95 o 
  11   5   6     1895.78     1947.13    151.58 o 
  12   5   6     8690.16     8081.06    401.57 o 
  13   5   6      212.41      603.29    180.67 o 
  14   5   6     4314.38     4528.85    829.22 o 
  15   5   6      814.58     1288.37    273.79 o 
  16   5   6       56.74      215.99    185.98 o 
  17   5   6      545.59      484.45    222.09 o 
  18   5   6      241.71      127.65    207.67 o 
 -21   6   6     1524.34     1293.52    286.23 o 
 -20   6   6       65.53     -112.56    270.84 o 
 -19   6   6     6395.59     6300.66    428.54 o 
 -18   6   6        1.99      -12.55    188.43 o 
 -17   6   6     4811.34     5236.09    287.50 o 
 -16   6   6     1918.16     1725.85    261.74 o 
 -15   6   6     1252.76     1138.38    163.28 o 
 -14   6   6      169.71      203.98    178.99 o 
 -13   6   6     5260.47     5117.02    246.91 o 
 -12   6   6      432.29      444.20    128.13 o 
 -11   6   6      320.47      124.97    140.85 o 
 -10   6   6       98.74      203.83     78.81 o 
  -9   6   6     3478.14     3861.69    176.58 o 
  -8   6   6    23181.41    24580.54    857.46 o 
  -7   6   6      837.27      945.93    109.70 o 
  -6   6   6     4912.44     4530.78    234.95 o 
  -5   6   6     3580.98     3799.36    286.35 o 
  -4   6   6     2096.31     2176.42    104.19 o 
  -3   6   6     1403.23     1237.16     66.34 o 
  -2   6   6     2318.84     2394.84     88.78 o 
  -1   6   6      223.31      125.76     32.85 o 
   0   6   6      675.05      690.52     46.14 o 
   1   6   6     1247.35     1267.46     58.92 o 
   2   6   6    11891.40    11849.22    273.42 o 
   3   6   6      448.18      563.91     52.57 o 
   4   6   6       30.38       90.53     43.93 o 
   5   6   6    13890.78    13742.46    316.32 o 
   6   6   6     1165.12      871.15     83.69 o 
   7   6   6    11827.76    11427.97    369.40 o 
   8   6   6     5633.53     6039.28    235.25 o 
   9   6   6     1124.92     1076.24    148.94 o 
  10   6   6      544.81      477.04    103.81 o 
  11   6   6     9880.20     9486.97    346.39 o 
  12   6   6      454.41      662.65    125.84 o 
  13   6   6     2021.94     1964.87    226.99 o 
  14   6   6       10.54      148.55    194.16 o 
  15   6   6        1.02      128.41    178.88 o 
  16   6   6       19.24      127.52    193.94 o 
  17   6   6       62.66      260.31    203.87 o 
  18   6   6        4.29      119.80    215.97 o 
 -20   7   6     2021.57     2126.96    306.40 o 
 -19   7   6     3130.23     3286.20    507.26 o 
 -18   7   6     2713.16     3333.61    263.69 o 
 -17   7   6      680.23      704.59    184.84 o 
 -16   7   6      101.79      205.03    134.06 o 
 -15   7   6      276.60      386.27    134.78 o 
 -14   7   6     2443.38     3206.68    209.29 o 
 -13   7   6      757.64      879.10    134.48 o 
 -12   7   6     8772.63     8902.68    406.19 o 
 -11   7   6     8936.14     8714.11    313.95 o 
 -10   7   6     7630.73     7461.55    279.21 o 
  -9   7   6     7749.04     7723.35    316.14 o 
  -8   7   6     1889.04     1835.61    124.03 o 
  -7   7   6     1549.48     1349.38    114.08 o 
  -6   7   6     1465.63     1279.70    107.69 o 
  -5   7   6    19299.32    20326.37    594.34 o 
  -4   7   6     1180.31     1599.89     95.83 o 
  -3   7   6    56665.30    59733.79   1392.57 o 
  -2   7   6     1785.18     1583.73     77.38 o 
  -1   7   6    70052.30    74444.91   1376.59 o 
   0   7   6     1892.59     1802.24     69.46 o 
   1   7   6    64489.10    63037.52   1173.12 o 
   2   7   6       67.91      150.44     42.88 o 
   3   7   6    57630.23    59826.43   1220.94 o 
   4   7   6     5671.57     5689.80    173.69 o 
   5   7   6     6813.89     5949.49    167.33 o 
   6   7   6     2426.31     2606.38    128.47 o 
   7   7   6      556.60      482.58     78.87 o 
   8   7   6      285.31      557.82     97.37 o 
   9   7   6     4588.31     4380.82    206.13 o 
  10   7   6     7328.64     6704.12    343.30 o 
  11   7   6     4236.04     3712.50    230.42 o 
  12   7   6     1257.82     1447.04    154.29 o 
  13   7   6      340.20      188.39    171.05 o 
  14   7   6      529.77      458.30    188.03 o 
  15   7   6      271.30      128.07    190.65 o 
  16   7   6      859.55      787.45    219.22 o 
  17   7   6      101.81       80.47    201.93 o 
 -20   8   6       76.12      169.78    217.56 o 
 -19   8   6      553.49      889.68    331.29 o 
 -18   8   6      604.36      487.07    165.71 o 
 -17   8   6      462.69      369.91    159.87 o 
 -16   8   6      837.51      524.97    185.60 o 
 -15   8   6     1290.40     1677.48    178.29 o 
 -14   8   6    12254.01    12800.54    678.22 o 
 -13   8   6    12780.39    12707.92    439.29 o 
 -12   8   6     1422.12     1787.18    156.60 o 
 -11   8   6    30403.04    30764.59    873.28 o 
 -10   8   6     4033.02     4411.75    204.55 o 
  -9   8   6     3640.52     3736.08    182.62 o 
  -8   8   6    10665.96    10733.80    311.34 o 
  -7   8   6     4201.09     4247.87    211.42 o 
  -6   8   6    13615.26    12542.09    340.97 o 
  -5   8   6      690.72      741.78     83.07 o 
  -4   8   6     1523.15     1380.01    113.66 o 
  -3   8   6     2163.91     2449.70    147.85 o 
  -2   8   6     7164.65     6820.59    225.23 o 
  -1   8   6     9355.16     8512.80    219.07 o 
   0   8   6     1065.06      980.10     55.34 o 
   1   8   6      665.55      577.63     49.25 o 
   2   8   6     8632.09     8707.63    202.01 o 
   3   8   6     1363.69     1251.79    104.07 o 
   4   8   6    24908.69    24592.86    533.36 o 
   5   8   6     1883.36     1643.66    111.38 o 
   6   8   6    18583.23    18714.19    777.44 o 
   7   8   6     1933.58     2026.78    165.45 o 
   8   8   6     2461.92     2422.54    137.18 o 
   9   8   6    12121.05    11515.26    432.79 o 
  10   8   6      107.37      185.16    103.30 o 
  11   8   6     6846.73     6520.24    305.75 o 
  12   8   6      266.49      290.26    115.86 o 
  13   8   6      183.18      -55.01    117.02 o 
  14   8   6      439.77      593.34    187.29 o 
  15   8   6     2207.11     2149.12    286.57 o 
  16   8   6       20.53       97.15    254.62 o 
  17   8   6     1706.86     1461.95    360.79 o 
 -19   9   6       22.98      -58.08    162.44 o 
 -18   9   6      449.24      460.66    195.66 o 
 -17   9   6       53.20       -4.08    143.44 o 
 -16   9   6      149.30      162.43    145.69 o 
 -15   9   6      565.19      537.28    149.54 o 
 -14   9   6     1003.50     1202.31    161.21 o 
 -13   9   6     1090.96     1189.56    154.19 o 
 -12   9   6     4638.37     4615.05    234.24 o 
 -11   9   6      265.75      391.21     86.60 o 
 -10   9   6     6357.57     5959.40    264.49 o 
  -9   9   6     4691.94     4537.91    184.81 o 
  -8   9   6    10947.85    10560.16    313.08 o 
  -7   9   6        5.91      -17.33     63.71 o 
  -6   9   6    21239.71    21806.59    551.28 o 
  -5   9   6     5165.40     5470.30    171.63 o 
  -4   9   6      885.01      779.53     85.49 o 
  -3   9   6     5680.44     4653.09    196.38 o 
  -2   9   6      934.78      893.54     69.52 o 
  -1   9   6     4308.46     4294.09    180.29 o 
   0   9   6      828.88      648.31     82.87 o 
   1   9   6    21418.25    20189.37    408.41 o 
   2   9   6     8767.49     8377.16    198.70 o 
   3   9   6    10691.24    10468.41    257.64 o 
   4   9   6    14757.97    14857.65    414.61 o 
   5   9   6    22194.98    20740.69    464.83 o 
   6   9   6       73.87       93.25     70.26 o 
   7   9   6     9186.50     8645.29    365.66 o 
   8   9   6     2463.88     2641.13    173.00 o 
   9   9   6      879.52      623.66    102.65 o 
  10   9   6     3059.89     3094.54    196.43 o 
  11   9   6      162.00       41.87     99.12 o 
  12   9   6        4.20      -70.73    102.37 o 
  13   9   6        2.10      165.24    124.53 o 
  14   9   6      436.89      598.05    196.71 o 
  15   9   6       79.16       -4.59    183.25 o 
  16   9   6      607.10      746.54    222.36 o 
 -19  10   6     1676.39     1706.16    220.14 o 
 -18  10   6       29.76       59.39    157.83 o 
 -17  10   6      966.97     1478.77    202.60 o 
 -16  10   6      143.78      187.31    142.61 o 
 -15  10   6       76.27     -221.51    281.69 o 
 -14  10   6      237.07      296.67    131.19 o 
 -13  10   6      196.81       60.00    113.13 o 
 -12  10   6      254.07      226.66    105.69 o 
 -11  10   6     3141.78     2787.04    164.08 o 
 -10  10   6     1057.60      924.33    109.80 o 
  -9  10   6     3271.94     3225.80    161.57 o 
  -8  10   6      177.92      277.37     91.05 o 
  -7  10   6    21626.31    21517.28    758.35 o 
  -6  10   6    15109.46    13580.75    448.66 o 
  -5  10   6     4101.28     4204.26    182.73 o 
  -4  10   6    46914.53    47542.90   1144.96 o 
  -3  10   6     2286.04     2402.69    217.24 o 
  -2  10   6    14079.74    13713.13    383.22 o 
  -1  10   6     1047.58     1074.25     88.50 o 
   0  10   6      716.20      787.58     71.35 o 
   1  10   6      252.93      302.77     60.27 o 
   2  10   6     4853.41     5017.04    173.55 o 
   3  10   6      828.50      648.65     85.90 o 
   4  10   6     1208.97     1162.73    167.22 o 
   5  10   6        9.75       24.35     84.11 o 
   6  10   6        4.67      -55.18     86.03 o 
   7  10   6      679.79      784.13    127.82 o 
   8  10   6       98.81      101.80    106.66 o 
   9  10   6     1294.57     1216.55    152.29 o 
  10  10   6     2353.85     2215.61    185.65 o 
  11  10   6     5953.09     5332.04    277.47 o 
  12  10   6     2299.63     1901.19    190.80 o 
  13  10   6        1.04       -1.49    135.89 o 
  14  10   6      298.10      216.07    200.16 o 
  15  10   6      132.78      -11.97    205.96 o 
  16  10   6      904.73      806.80    255.27 o 
 -18  11   6      135.10      584.93    300.82 o 
 -17  11   6       39.46       12.78    244.78 o 
 -16  11   6     1247.83     1611.25    354.89 o 
 -15  11   6      909.58      765.40    281.65 o 
 -14  11   6     4878.76     5356.38    308.96 o 
 -13  11   6       25.34       38.38    126.60 o 
 -12  11   6      127.81      190.99    159.02 o 
 -11  11   6     2066.06     1893.96    176.22 o 
 -10  11   6       28.26       52.85     84.41 o 
  -9  11   6     4249.16     3777.74    383.67 o 
  -8  11   6      828.90      844.40    125.08 o 
  -7  11   6      288.10      351.71    130.51 o 
  -6  11   6      136.71      152.86     91.15 o 
  -5  11   6    29720.81    30834.60    905.85 o 
  -4  11   6      881.35      654.26     96.21 o 
  -3  11   6    30419.87    30088.98    759.18 o 
  -2  11   6     4945.03     5387.57    223.77 o 
  -1  11   6     3359.14     3285.32    159.42 o 
   0  11   6     1243.51     1078.65    105.20 o 
   1  11   6      432.45      417.70     85.12 o 
   2  11   6     1343.35     1450.89    146.88 o 
   3  11   6      319.46      355.15     76.26 o 
   4  11   6      136.03      171.94     69.78 o 
   5  11   6      536.54      460.88    164.24 o 
   6  11   6     4203.61     4237.01    221.61 o 
   7  11   6      343.81      374.91    112.84 o 
   8  11   6     1335.22     1421.99    169.27 o 
   9  11   6     2043.18     1881.99    172.34 o 
  10  11   6      402.14      285.11    127.34 o 
  11  11   6      949.23      927.62    155.14 o 
  12  11   6      765.65      870.55    165.57 o 
  13  11   6        0.42       74.37    134.33 o 
  14  11   6     1975.92     2191.68    217.76 o 
  15  11   6       81.26      119.68    213.33 o 
 -17  12   6      833.16      826.83    268.38 o 
 -16  12   6      315.27      339.40    204.80 o 
 -15  12   6     1717.65     1942.40    284.97 o 
 -14  12   6      734.99     1414.02    248.72 o 
 -13  12   6       20.55       11.06    176.42 o 
 -12  12   6     3120.63     3135.49    308.90 o 
 -11  12   6       17.36      163.92    162.31 o 
 -10  12   6     5149.67     4898.75    349.14 o 
  -9  12   6      711.90      723.20    129.50 o 
  -8  12   6       47.69      -42.58     92.55 o 
  -7  12   6     1572.99     1451.46    149.33 o 
  -6  12   6     1310.52     1442.43    373.12 o 
  -5  12   6       66.89      148.64     86.64 o 
  -4  12   6     8727.96     8387.05    284.51 o 
  -3  12   6     1174.67     1371.81    125.43 o 
  -2  12   6     6227.33     6296.33    238.75 o 
  -1  12   6     3760.45     3793.79    369.35 o 
   0  12   6      585.98      702.28    160.52 o 
   1  12   6     4820.09     4130.27    184.16 o 
   2  12   6     3891.57     3698.13    175.60 o 
   3  12   6     4873.84     4490.98    223.15 o 
   4  12   6     3695.29     4042.29    289.36 o 
   5  12   6      282.02      270.82    144.07 o 
   6  12   6      328.75      457.50    162.88 o 
   7  12   6       20.45      343.52    155.08 o 
   8  12   6     1209.76     1126.40    202.41 o 
   9  12   6       30.73       99.81    202.02 o 
  10  12   6       74.93      -58.73    157.48 o 
  11  12   6      733.82      529.18    257.07 o 
  12  12   6     1793.48     1091.44    227.85 o 
  13  12   6     1848.12     2362.56    282.43 o 
  14  12   6     2822.87     3465.03    686.18 o 
 -17  13   6      724.49     1034.44    270.34 o 
 -16  13   6      332.67      123.90    273.29 o 
 -15  13   6      590.27     1021.65    240.62 o 
 -14  13   6       20.28      -54.22    173.07 o 
 -13  13   6      130.95      438.03    367.18 o 
 -12  13   6     1657.81     1623.09    257.48 o 
 -11  13   6     2570.99     2348.89    481.70 o 
 -10  13   6     1303.48     1763.48    249.29 o 
  -9  13   6     4663.87     4518.47    678.52 o 
  -8  13   6     7553.09     7017.03    317.82 o 
  -7  13   6      646.27      592.51    125.42 o 
  -6  13   6     1406.70     1578.32    160.59 o 
  -5  13   6       19.76      -67.25     81.85 o 
  -4  13   6      436.98      477.88    102.83 o 
  -3  13   6      207.33      150.25     90.51 o 
  -2  13   6     1029.11     1007.12    170.13 o 
  -1  13   6     5316.99     4875.38    212.44 o 
   0  13   6      303.30      252.26     89.27 o 
   1  13   6    23738.86    22084.58    675.94 o 
   2  13   6       60.38       86.58     86.83 o 
   3  13   6    11072.12     9839.48    369.94 o 
   4  13   6     2506.71     2528.71    350.96 o 
   5  13   6     2517.11     2758.20    359.31 o 
   6  13   6      140.92       69.59    151.83 o 
   7  13   6     1398.64     1279.64    211.87 o 
   8  13   6     1001.01      660.04    200.05 o 
   9  13   6      333.60      247.04    168.40 o 
  10  13   6     1855.20     1864.39    250.17 o 
  11  13   6       44.12        3.22    163.16 o 
  12  13   6     2383.65     2589.93    296.37 o 
  13  13   6     3108.09     2365.38    298.78 o 
  14  13   6      338.09      232.45    197.16 o 
 -16  14   6     1610.60     2546.34    333.65 o 
 -15  14   6       18.79      155.32    206.88 o 
 -14  14   6     2880.61     3135.20    450.74 o 
 -13  14   6     1897.01     2185.19    302.34 o 
 -12  14   6     1735.52     1749.63    299.84 o 
 -11  14   6     3298.20     3478.54    331.10 o 
 -10  14   6      170.90      -35.74    163.42 o 
  -9  14   6     1385.79     1635.53    244.71 o 
  -8  14   6      231.45      423.91    150.89 o 
  -7  14   6     1283.92     1498.68    166.94 o 
  -6  14   6     4894.02     4438.29    312.88 o 
  -5  14   6       90.92      208.24    103.93 o 
  -4  14   6    10922.70    10952.65    360.22 o 
  -3  14   6      506.80      444.17    118.62 o 
  -2  14   6     1001.77     1062.12    126.81 o 
  -1  14   6     1067.16     1045.32    165.73 o 
   0  14   6      699.90      757.45    128.41 o 
   1  14   6       93.08      -15.04     98.90 o 
   2  14   6     1043.35     1061.85    124.34 o 
   3  14   6     2572.53     2328.43    179.80 o 
   4  14   6     3216.87     3249.68    287.43 o 
   5  14   6     1870.25     2151.36    254.86 o 
   6  14   6     4242.93     4261.11    325.16 o 
   7  14   6      175.20      362.95    173.51 o 
   8  14   6     1401.11     1291.24    230.50 o 
   9  14   6     1234.54     1335.91    238.29 o 
  10  14   6      694.93     1263.91    237.29 o 
  11  14   6     1118.12     1032.22    231.28 o 
  12  14   6       35.74     -187.96    462.04 o 
  13  14   6      265.05      245.18    199.16 o 
 -14  15   6     1083.86      960.16    253.84 o 
 -13  15   6      673.86      789.24    243.41 o 
 -12  15   6     5804.24     6900.08    472.11 o 
 -11  15   6      119.89      292.21    199.16 o 
 -10  15   6      406.22      594.77    415.35 o 
  -9  15   6     2970.43     3139.11    608.03 o 
  -8  15   6       66.17     -136.02    112.58 o 
  -7  15   6     2325.71     2766.61    216.70 o 
  -6  15   6      610.57      711.33    146.66 o 
  -5  15   6      283.85      237.02    121.57 o 
  -4  15   6      205.13      155.07    103.01 o 
  -3  15   6     1526.15     1334.79    144.33 o 
  -2  15   6      270.18       -8.84    207.45 o 
  -1  15   6     4157.97     4182.08    271.73 o 
   0  15   6       16.05      -18.22     96.12 o 
   1  15   6     3737.42     3868.03    205.89 o 
   2  15   6     3646.98     3409.70    204.47 o 
   3  15   6       90.89      281.05    170.24 o 
   4  15   6     3754.17     3807.69    317.87 o 
   5  15   6     1824.39     1540.76    308.68 o 
   6  15   6      171.64      339.23    346.53 o 
   7  15   6      232.76      296.67    180.14 o 
   8  15   6      662.39     1006.62    221.85 o 
   9  15   6       65.58      -86.80    213.33 o 
  10  15   6     1018.09     1075.61    243.31 o 
  11  15   6      103.75       83.97    193.68 o 
 -13  16   6     1029.09     1438.76    350.46 o 
 -12  16   6      680.09      699.12    237.05 o 
 -11  16   6     1407.91     1373.73    266.40 o 
 -10  16   6       46.51       28.89    184.39 o 
  -9  16   6      738.56      747.90    217.09 o 
  -8  16   6      461.00      554.83    321.46 o 
  -7  16   6     3086.32     3317.64    238.93 o 
  -6  16   6      340.49      641.27    147.22 o 
  -5  16   6     1726.66     1901.46    171.76 o 
  -4  16   6      558.78      703.49    129.69 o 
  -3  16   6      984.91     1210.53    148.57 o 
  -2  16   6       50.63      -55.36    100.20 o 
  -1  16   6     2529.01     2739.37    184.91 o 
   0  16   6       86.37       -0.51     97.68 o 
   1  16   6       67.84      -98.68     96.85 o 
   2  16   6      640.26      692.13    167.29 o 
   3  16   6     1488.75     1133.07    315.07 o 
   4  16   6     3773.33     2841.56    296.46 o 
   5  16   6        3.96     -318.61    314.58 o 
   6  16   6     2983.52     2898.16    313.22 o 
   7  16   6     1648.26     1341.07    251.81 o 
   8  16   6      850.35      902.66    239.75 o 
   9  16   6     2094.19     2288.56    303.76 o 
  10  16   6      271.54      333.65    223.32 o 
 -12  17   6      493.35      518.87    237.25 o 
 -11  17   6      428.69      575.61    227.03 o 
 -10  17   6        3.40       82.75    199.56 o 
  -9  17   6      203.06      193.94    395.19 o 
  -8  17   6     1238.86     1894.32    276.68 o 
  -7  17   6      371.95      344.45    142.01 o 
  -6  17   6     1473.14     1756.04    198.30 o 
  -5  17   6     2420.66     2592.09    197.41 o 
  -4  17   6        3.00     -101.51    101.83 o 
  -3  17   6     1051.68      955.39    140.92 o 
  -2  17   6      919.34      819.83    139.81 o 
  -1  17   6       80.22       86.11    109.22 o 
   0  17   6     1015.37     1396.89    199.08 o 
   1  17   6       11.21      126.20    111.81 o 
   2  17   6       32.22      -21.44    136.08 o 
   3  17   6     1762.80     1851.59    267.24 o 
   4  17   6     2008.35     1829.06    272.83 o 
   5  17   6     1054.63     1331.44    246.85 o 
   6  17   6      617.70      662.30    432.55 o 
   7  17   6      449.01      267.46    213.51 o 
   8  17   6       13.42       26.76    194.61 o 
   9  17   6      256.76      584.77    319.01 o 
 -10  18   6      191.25      770.98    235.50 o 
  -9  18   6     1604.97     1638.75    285.12 o 
  -8  18   6       91.92      100.07    184.20 o 
  -7  18   6     1054.28      975.82    247.12 o 
  -6  18   6     1901.30     2061.75    352.26 o 
  -5  18   6       80.96      194.89    124.06 o 
  -4  18   6     3613.37     3527.93    226.98 o 
  -3  18   6      285.65      482.01    133.60 o 
  -2  18   6     2149.99     2459.55    195.01 o 
  -1  18   6     2319.53     2648.02    200.78 o 
   0  18   6      266.54      423.30    131.54 o 
   1  18   6     2110.73     2103.30    184.73 o 
   2  18   6       52.14       46.50    139.92 o 
   3  18   6      141.07       13.54    175.94 o 
   4  18   6      158.09      191.19    193.76 o 
   5  18   6      786.97     1073.70    240.97 o 
   6  18   6       18.62       20.94    191.77 o 
   7  18   6      334.68       97.85    265.92 o 
  -7  19   6      153.32      348.42    206.00 o 
  -6  19   6      143.91      300.00    178.84 o 
  -5  19   6      332.98      337.85    136.39 o 
  -4  19   6       52.30       90.57    121.90 o 
  -3  19   6      292.38      484.36    135.91 o 
  -2  19   6      504.26      467.49    138.36 o 
  -1  19   6        0.58      -54.64    112.08 o 
   0  19   6     2058.32     2423.96    200.58 o 
   1  19   6       28.36       -0.23    154.96 o 
   2  19   6      678.34      602.02    184.22 o 
   3  19   6      781.15      951.60    241.73 o 
   4  19   6      140.77     -162.48    230.04 o 
 -22   0   7      405.90      447.30    373.57 o 
 -20   0   7       13.40     -315.57    294.92 o 
 -18   0   7     1373.79     1564.07    390.28 o 
 -16   0   7     4540.52     4500.50    485.64 o 
 -14   0   7     5970.30     5812.66    311.39 o 
 -12   0   7     1020.60     1119.72    187.77 o 
 -10   0   7    17368.79    20812.60   1037.14 o 
  -8   0   7    48701.95    58285.30   2690.67 o 
  -6   0   7     3982.91     5067.73    326.38 o 
  -4   0   7    16115.93    17971.52    888.70 o 
  -2   0   7    19669.25    21171.58    701.02 o 
   0   0   7     1696.71     2182.90     90.82 o 
   2   0   7    28015.80    30651.02    997.79 o 
   4   0   7    13865.52    14073.46    489.13 o 
   6   0   7    80197.15    83614.41   2646.55 o 
   8   0   7    44091.15    39965.09   1304.31 o 
  10   0   7     2077.30     2251.23    290.01 o 
  12   0   7     7356.88     8229.29    581.98 o 
  14   0   7      634.16      480.72    280.18 o 
  16   0   7       25.82     -140.58    272.31 o 
  18   0   7       14.50      -75.70    316.55 o 
 -22   1   7      475.92      453.86    266.83 o 
 -21   1   7        1.88     -110.59    227.56 o 
 -20   1   7     1902.66     2421.18    309.05 o 
 -19   1   7      169.90     -300.13    200.08 o 
 -18   1   7     1203.35     1393.92    320.97 o 
 -17   1   7     4560.58     4826.54    356.57 o 
 -16   1   7     1404.10     1401.47    164.89 o 
 -15   1   7     6459.13     6569.64    244.62 o 
 -14   1   7      128.78       75.62     84.70 o 
 -13   1   7     4487.45     4334.03    179.55 o 
 -12   1   7     5146.61     5457.22    270.38 o 
 -11   1   7     2939.57     3266.49    197.33 o 
 -10   1   7     2408.69     2647.52    170.53 o 
  -9   1   7    12341.53    12767.32    766.30 o 
  -8   1   7     1223.92     1375.23    120.90 o 
  -7   1   7      517.46      609.82     92.06 o 
  -6   1   7      426.79      254.34     76.81 o 
  -5   1   7       24.89       79.56     55.03 o 
  -4   1   7     2256.36     2446.89    137.69 o 
  -3   1   7     6717.02     6902.46    185.68 o 
  -2   1   7     8897.62    10088.42    255.01 o 
  -1   1   7    30737.01    31947.92    655.79 o 
   0   1   7    69346.27    73668.38   1477.20 o 
   1   1   7    29764.44    28197.54    650.57 o 
   2   1   7       82.35       26.47     53.64 o 
   3   1   7       46.42       88.36     37.14 o 
   4   1   7       54.10       85.92     38.43 o 
   5   1   7     4458.23     4763.07    146.28 o 
   6   1   7      556.51      594.45     63.34 o 
   7   1   7     8088.56     7471.29    209.44 o 
   8   1   7      104.48       60.93     60.96 o 
   9   1   7     2484.12     2326.71    133.72 o 
  10   1   7       67.66      129.00    131.73 o 
  11   1   7     7939.81     7906.39    380.21 o 
  12   1   7      286.36      313.22    147.97 o 
  13   1   7     9957.95    10022.86    473.09 o 
  14   1   7       84.31        5.72    170.89 o 
  15   1   7     1287.33      938.06    211.32 o 
  16   1   7        0.34     -212.53    178.60 o 
  17   1   7       55.13      332.72    200.45 o 
  18   1   7      230.44      260.75    225.55 o 
 -21   2   7      264.28       78.65    244.69 o 
 -20   2   7      211.60       74.15    217.61 o 
 -19   2   7      417.99      295.79    217.46 o 
 -18   2   7      794.64      675.83    349.97 o 
 -17   2   7      203.32      150.78    181.93 o 
 -16   2   7     3140.66     2700.97    205.20 o 
 -15   2   7      115.67      130.96    114.15 o 
 -14   2   7      365.48      327.85     93.90 o 
 -13   2   7      790.41     1048.37    104.67 o 
 -12   2   7     2926.20     2851.09    255.85 o 
 -11   2   7     3320.29     2995.81    208.41 o 
 -10   2   7     4249.26     4198.44    273.29 o 
  -9   2   7    34667.57    39305.74   1314.83 o 
  -8   2   7     4009.28     4573.83    225.22 o 
  -7   2   7    77688.36    83298.56   3801.54 o 
  -6   2   7      457.04      479.94     79.41 o 
  -5   2   7    24185.11    24560.99   1108.90 o 
  -4   2   7      747.79      771.21     91.43 o 
  -3   2   7     7115.29     6707.08    182.41 o 
  -2   2   7      962.76      883.43     41.03 o 
  -1   2   7      441.43      401.82     39.75 o 
   0   2   7     7436.14     6692.64    162.62 o 
   1   2   7    13538.45    13223.81    292.24 o 
   2   2   7      269.38      380.78     47.16 o 
   3   2   7    11542.09    12565.88    312.90 o 
   4   2   7       88.61        2.89     53.74 o 
   5   2   7     5762.49     5960.43    210.22 o 
   6   2   7     8271.58     8880.14    286.82 o 
   7   2   7     4282.56     4240.70    281.93 o 
   8   2   7     5649.07     5955.61    225.23 o 
   9   2   7     3557.03     3122.68    364.61 o 
  10   2   7        8.97       64.09    121.27 o 
  11   2   7     2343.36     1949.09    290.50 o 
  12   2   7    19170.03    18219.01    710.78 o 
  13   2   7     1096.78      767.02    229.06 o 
  14   2   7     1184.84     1335.17    233.97 o 
  15   2   7      769.47      811.32    211.57 o 
  16   2   7      406.74      414.26    205.96 o 
  17   2   7      453.82      627.13    228.95 o 
  18   2   7      206.73      509.63    258.55 o 
 -21   3   7      196.19       94.46    238.02 o 
 -20   3   7      268.70      565.79    235.91 o 
 -19   3   7      709.48      900.53    283.62 o 
 -18   3   7        5.77     -129.58    221.68 o 
 -17   3   7     2144.99     2125.13    200.15 o 
 -16   3   7      165.67      181.13    156.00 o 
 -15   3   7     7198.19     7202.62    313.31 o 
 -14   3   7     2608.23     2620.01    151.10 o 
 -13   3   7       29.44      -12.16     75.22 o 
 -12   3   7     2488.63     2352.30    150.03 o 
 -11   3   7      959.36     1216.61    131.42 o 
 -10   3   7     7268.53     7996.88    342.27 o 
  -9   3   7      142.68       62.20     76.62 o 
  -8   3   7     7463.57     8268.23    336.78 o 
  -7   3   7    17490.06    18419.32    650.15 o 
  -6   3   7     1066.06     1107.73    170.56 o 
  -5   3   7     5776.96     5801.82    251.26 o 
  -4   3   7     6457.46     7165.67    288.81 o 
  -3   3   7       49.03       98.01     28.97 o 
  -2   3   7    43832.16    44493.52    827.15 o 
  -1   3   7      361.70      509.53     47.33 o 
   0   3   7    38150.66    39140.38    800.84 o 
   1   3   7    11065.93    11493.04    260.06 o 
   2   3   7    26679.07    28393.89    592.47 o 
   3   3   7     2396.80     2265.60     91.20 o 
   4   3   7       14.43       53.89     39.20 o 
   5   3   7       64.73       12.48     39.09 o 
   6   3   7      212.89      132.42     62.49 o 
   7   3   7       23.08      -86.19     57.46 o 
   8   3   7       33.23      105.41     73.27 o 
   9   3   7      460.30      319.08     86.02 o 
  10   3   7      235.81      139.19     96.49 o 
  11   3   7     7445.40     7558.41    376.07 o 
  12   3   7      610.56      573.43    231.02 o 
  13   3   7     2519.51     2617.45    254.01 o 
  14   3   7     1797.03     1535.35    233.52 o 
  15   3   7       22.44     -149.78    171.81 o 
  16   3   7      749.63     1182.06    237.61 o 
  17   3   7      410.96      506.03    221.68 o 
  18   3   7       27.74      248.32    217.87 o 
 -21   4   7       14.42      -80.67    232.94 o 
 -20   4   7      418.69      131.94    229.04 o 
 -19   4   7       94.81     -199.07    233.97 o 
 -18   4   7      288.57      435.63    214.52 o 
 -17   4   7       95.26       46.40    125.76 o 
 -16   4   7      377.27      189.76    243.29 o 
 -15   4   7      375.88      201.39    209.73 o 
 -14   4   7      932.70     1136.49    142.49 o 
 -13   4   7     2040.78     2111.80    135.70 o 
 -12   4   7     5938.19     6610.80    413.29 o 
 -11   4   7     2206.25     2823.24    159.70 o 
 -10   4   7     4422.73     4675.38    245.52 o 
  -9   4   7    10587.71    10261.88    405.98 o 
  -8   4   7     2453.14     2700.95    168.19 o 
  -7   4   7     9184.59     9760.44    383.96 o 
  -6   4   7     7452.73     7584.67    313.42 o 
  -5   4   7     1784.78     1670.90    371.11 o 
  -4   4   7     2198.77     2029.04    169.84 o 
  -3   4   7    10087.96    10092.59    212.28 o 
  -2   4   7     4670.16     4342.95    109.37 o 
  -1   4   7    33308.75    35352.14    664.94 o 
   0   4   7     1606.59     1486.78     84.26 o 
   1   4   7    36653.09    39533.72    813.16 o 
   2   4   7     5914.37     5755.72    152.59 o 
   3   4   7     2001.12     2098.07     82.86 o 
   4   4   7     1982.37     2114.99     90.97 o 
   5   4   7     2589.88     2493.25    127.98 o 
   6   4   7        0.81        3.04     60.58 o 
   7   4   7      312.83      409.72     90.78 o 
   8   4   7      180.12      233.98    136.48 o 
   9   4   7     2554.92     2686.78    264.60 o 
  10   4   7      716.87      566.01    105.42 o 
  11   4   7     3693.54     3930.45    266.86 o 
  12   4   7     2261.43     1819.13    218.19 o 
  13   4   7     1407.01     1421.99    215.82 o 
  14   4   7      959.03      494.54    216.28 o 
  15   4   7      765.88      670.07    208.54 o 
  16   4   7     1505.22     1570.55    255.30 o 
  17   4   7       42.33     -148.29    191.87 o 
  18   4   7       46.59      363.00    223.44 o 
 -21   5   7       91.46       20.84    285.09 o 
 -20   5   7      538.47      228.70    228.67 o 
 -19   5   7        7.14      -31.32    376.02 o 
 -18   5   7      114.16      215.66    209.19 o 
 -17   5   7     1147.48     1107.76    173.40 o 
 -16   5   7      392.93      170.17    134.21 o 
 -15   5   7     8791.35    10023.84    386.58 o 
 -14   5   7       19.95      102.72    144.24 o 
 -13   5   7    14751.04    14991.39    474.64 o 
 -12   5   7        5.00       -2.31     81.01 o 
 -11   5   7    17553.53    18149.67    954.56 o 
 -10   5   7       27.03      -88.72     73.33 o 
  -9   5   7     3913.16     4296.52    226.20 o 
  -8   5   7     5248.83     5049.08    630.64 o 
  -7   5   7      186.34      178.58    117.97 o 
  -6   5   7     1882.38     2180.90    149.06 o 
  -5   5   7     1359.53     1138.15    147.66 o 
  -4   5   7    19729.32    20794.90    514.44 o 
  -3   5   7      681.08      734.62     69.77 o 
  -2   5   7    36060.38    36870.21    696.08 o 
  -1   5   7     2445.52     2541.26     79.13 o 
   0   5   7    33617.84    34607.00    655.36 o 
   1   5   7      695.51      790.87     55.61 o 
   2   5   7     1500.15     1204.30     65.66 o 
   3   5   7      563.59      553.47     51.87 o 
   4   5   7    19360.00    20313.59    443.48 o 
   5   5   7     1567.63     1708.04     78.02 o 
   6   5   7     3214.88     3509.01    161.58 o 
   7   5   7     1189.35     1303.25    132.24 o 
   8   5   7        4.40       -4.53     73.80 o 
   9   5   7      260.29      382.24    158.68 o 
  10   5   7       11.78      -13.69     88.02 o 
  11   5   7     1476.00     1353.83    175.21 o 
  12   5   7      506.83      302.02    160.90 o 
  13   5   7     1514.31     1275.55    213.02 o 
  14   5   7      754.91      573.12    280.18 o 
  15   5   7     7600.35     6810.69    402.42 o 
  16   5   7      214.72      241.17    203.01 o 
  17   5   7      480.43      512.11    218.85 o 
 -21   6   7       10.45       22.28    318.02 o 
 -20   6   7     1271.85     1044.54    468.43 o 
 -19   6   7      309.57      534.13    228.44 o 
 -18   6   7      659.08      791.25    173.38 o 
 -17   6   7        7.41      -19.11    171.11 o 
 -16   6   7      780.85      780.82    155.59 o 
 -15   6   7     3193.53     3007.45    394.55 o 
 -14   6   7     1045.50     1180.42    153.05 o 
 -13   6   7     5435.32     5637.65    262.75 o 
 -12   6   7       88.05      169.45    121.49 o 
 -11   6   7    17013.95    17124.14    522.51 o 
 -10   6   7     5865.86     5397.49    222.00 o 
  -9   6   7    34167.18    34692.84   1184.55 o 
  -8   6   7    10567.42    11569.97    455.70 o 
  -7   6   7    11991.06    11602.73    452.67 o 
  -6   6   7     7100.38     6422.38    246.30 o 
  -5   6   7      287.75      156.28     62.25 o 
  -4   6   7      524.04      737.03     75.91 o 
  -3   6   7      273.71      277.24     45.77 o 
  -2   6   7      929.96     1041.65     57.52 o 
  -1   6   7     3131.54     3196.96     93.89 o 
   0   6   7       62.20       54.85     34.41 o 
   1   6   7    13021.09    12744.67    266.48 o 
   2   6   7      253.43      308.38     47.24 o 
   3   6   7    75778.32    82732.77   1669.82 o 
   4   6   7     6747.88     5948.93    166.04 o 
   5   6   7    33444.04    33226.15    701.69 o 
   6   6   7     9366.97     8543.87    257.82 o 
   7   6   7     8182.80     7733.65    359.89 o 
   8   6   7    16191.37    14629.71    452.43 o 
   9   6   7     2075.66     1895.03    145.21 o 
  10   6   7     3405.20     3699.44    236.61 o 
  11   6   7     5753.98     5697.83    255.97 o 
  12   6   7      520.76      475.63    181.87 o 
  13   6   7     4073.66     3965.06    296.34 o 
  14   6   7     2402.28     2160.81    255.95 o 
  15   6   7     1183.14     1047.86    225.89 o 
  16   6   7     1944.02     2010.51    278.73 o 
  17   6   7       14.45      153.53    257.56 o 
 -20   7   7      416.25      119.29    219.71 o 
 -19   7   7       60.15      172.61    219.29 o 
 -18   7   7      168.84       62.87    151.08 o 
 -17   7   7      377.31      304.89    225.19 o 
 -16   7   7       89.09     -183.20    122.14 o 
 -15   7   7      848.63      802.95    149.21 o 
 -14   7   7       75.51      -30.81    147.91 o 
 -13   7   7      207.45      270.66    114.06 o 
 -12   7   7     1060.28      795.45    113.78 o 
 -11   7   7     1804.48     1898.13    141.74 o 
 -10   7   7     3308.64     3518.49    298.00 o 
  -9   7   7    13930.41    15396.32    472.62 o 
  -8   7   7      137.54      208.58     88.85 o 
  -7   7   7    23118.58    22581.52    663.20 o 
  -6   7   7     5638.63     5044.81    209.78 o 
  -5   7   7    16018.38    16048.20    485.20 o 
  -4   7   7    19719.26    19780.41    503.86 o 
  -3   7   7     2303.64     2225.78     93.71 o 
  -2   7   7    25806.15    26205.80    566.60 o 
  -1   7   7     3047.66     2865.84     92.01 o 
   0   7   7    10799.04    10242.97    224.65 o 
   1   7   7    25645.24    24860.80    488.66 o 
   2   7   7     5516.83     5804.98    163.99 o 
   3   7   7      977.29      816.49    123.72 o 
   4   7   7    13743.45    13869.33    324.08 o 
   5   7   7     2769.14     2545.09    108.92 o 
   6   7   7      446.66      339.34     86.70 o 
   7   7   7     3624.59     3406.75    219.23 o 
   8   7   7     7657.03     7636.17    275.13 o 
   9   7   7      115.41      189.99     93.58 o 
  10   7   7      726.98      455.41    114.51 o 
  11   7   7      427.26      515.48    122.05 o 
  12   7   7       10.76      -76.48    110.31 o 
  13   7   7     1842.29     1778.21    230.26 o 
  14   7   7      239.42       41.76    172.61 o 
  15   7   7     1775.14     1892.49    257.46 o 
  16   7   7      435.09      403.07    440.91 o 
  17   7   7       53.89      190.83    199.16 o 
 -20   8   7       22.42      134.54    217.23 o 
 -19   8   7      258.65      217.61    187.20 o 
 -18   8   7     2602.63     2358.61    283.44 o 
 -17   8   7      401.46      282.32    222.40 o 
 -16   8   7     2286.46     1991.38    200.10 o 
 -15   8   7      282.96      161.25    135.09 o 
 -14   8   7      891.52      909.54    153.58 o 
 -13   8   7     2450.53     2381.40    184.09 o 
 -12   8   7      381.01      365.93    109.19 o 
 -11   8   7      989.02      961.02    122.42 o 
 -10   8   7      222.28       66.99    103.14 o 
  -9   8   7     2566.61     2363.47    169.34 o 
  -8   8   7     7603.45     6843.82    228.71 o 
  -7   8   7    21923.35    21475.32    642.19 o 
  -6   8   7     1869.98     1907.19    133.22 o 
  -5   8   7    59357.42    59344.91   1398.94 o 
  -4   8   7      407.96      336.17     67.67 o 
  -3   8   7    31032.52    30203.87    651.71 o 
  -2   8   7     6792.85     6083.75    174.47 o 
  -1   8   7    10290.60    11353.16    245.51 o 
   0   8   7     1882.16     1745.49     73.29 o 
   1   8   7      197.59      311.60     46.42 o 
   2   8   7      167.43      228.09     64.79 o 
   3   8   7      110.80      159.16     51.75 o 
   4   8   7     6570.69     6507.44    225.27 o 
   5   8   7     5538.55     5249.18    189.96 o 
   6   8   7    15241.17    16235.91    430.20 o 
   7   8   7    12327.79    12088.72    348.81 o 
   8   8   7     1844.19     2030.07    210.58 o 
   9   8   7     8730.36     7987.88    270.59 o 
  10   8   7      153.09       90.74     95.63 o 
  11   8   7     2357.02     2545.71    179.66 o 
  12   8   7      817.48      914.57    141.75 o 
  13   8   7     1553.85     1556.76    219.61 o 
  14   8   7     1598.89     1354.26    224.78 o 
  15   8   7      852.81     1071.61    230.09 o 
  16   8   7      222.54       21.99    212.34 o 
 -19   9   7     2787.84     3392.52    265.56 o 
 -18   9   7      522.42      475.51    217.05 o 
 -17   9   7     7925.95     8487.26    378.05 o 
 -16   9   7      143.78      294.95    148.16 o 
 -15   9   7     3190.07     3482.60    232.60 o 
 -14   9   7      301.80       61.82    124.81 o 
 -13   9   7      394.12      331.13    123.76 o 
 -12   9   7     2840.64     2763.30    188.72 o 
 -11   9   7       63.31       82.68     89.40 o 
 -10   9   7     4841.31     4486.39    278.68 o 
  -9   9   7      380.32      448.44     85.75 o 
  -8   9   7     2516.25     2261.34    131.47 o 
  -7   9   7      128.92      -40.85     63.77 o 
  -6   9   7     1433.95     1384.26    127.25 o 
  -5   9   7     1972.20     2102.20    127.05 o 
  -4   9   7      888.96     1151.67     98.15 o 
  -3   9   7     4774.96     5139.46    191.17 o 
  -2   9   7    15931.08    15243.38    360.12 o 
  -1   9   7     2153.64     1875.92     94.00 o 
   0   9   7    38716.91    39889.86    761.66 o 
   1   9   7      458.68      606.53     55.59 o 
   2   9   7    32102.49    32652.59    695.25 o 
   3   9   7      694.79      742.77     69.26 o 
   4   9   7    11528.15    11173.29    277.29 o 
   5   9   7     1849.06     1934.14    148.97 o 
   6   9   7     2102.87     2276.65    139.62 o 
   7   9   7       44.00       99.08     79.17 o 
   8   9   7      653.16      636.07    102.57 o 
   9   9   7     2144.67     1981.94    140.73 o 
  10   9   7       55.63     -113.79     91.78 o 
  11   9   7     2712.68     2656.37    171.18 o 
  12   9   7       45.06      142.91    109.00 o 
  13   9   7     5010.45     5389.68    248.19 o 
  14   9   7        5.58      -29.01    174.48 o 
  15   9   7     1675.20     1556.01    239.90 o 
  16   9   7       71.22      219.57    209.65 o 
 -19  10   7       15.70        9.38    195.12 o 
 -18  10   7     2143.79     2356.17    232.30 o 
 -17  10   7      606.02      518.82    165.92 o 
 -16  10   7      935.61      828.55    164.92 o 
 -15  10   7      364.83      633.63    152.44 o 
 -14  10   7     3021.20     3312.62    221.80 o 
 -13  10   7      764.24      765.51    145.09 o 
 -12  10   7     7199.69     6705.82    440.30 o 
 -11  10   7      208.50      237.62     91.69 o 
 -10  10   7     5157.31     5490.30    219.37 o 
  -9  10   7     1988.76     1947.34    158.35 o 
  -8  10   7      801.38      986.11    126.49 o 
  -7  10   7     2703.79     2919.03    180.13 o 
  -6  10   7       87.01      103.41     87.72 o 
  -5  10   7     8776.88     8609.17    279.90 o 
  -4  10   7     1349.87     1599.88    118.16 o 
  -3  10   7     1100.51      833.15    118.77 o 
  -2  10   7      155.38       85.49     53.49 o 
  -1  10   7     6500.22     6826.13    198.41 o 
   0  10   7      237.21      198.44     57.77 o 
   1  10   7    15325.25    14246.99    345.02 o 
   2  10   7      288.81      349.19     65.39 o 
   3  10   7     9368.32     8539.53    375.31 o 
   4  10   7     2420.65     2445.96    129.07 o 
   5  10   7      105.94      206.12     99.49 o 
   6  10   7      690.42      766.46    125.27 o 
   7  10   7     2225.43     2329.46    176.62 o 
   8  10   7     2214.69     1996.56    174.70 o 
   9  10   7      149.51      145.68    114.73 o 
  10  10   7     2388.02     2167.93    188.38 o 
  11  10   7      988.39      973.32    159.19 o 
  12  10   7     1553.34     1395.40    178.65 o 
  13  10   7      233.48      143.36    137.75 o 
  14  10   7      431.50      157.00    220.70 o 
  15  10   7      259.16      123.40    375.04 o 
 -18  11   7      867.60     1467.73    365.70 o 
 -17  11   7      473.10       48.17    262.48 o 
 -16  11   7      457.39      435.50    267.40 o 
 -15  11   7     1008.49     1032.42    188.89 o 
 -14  11   7      258.10      151.73    150.69 o 
 -13  11   7     7901.96     7947.97    354.37 o 
 -12  11   7      235.72      297.63    129.88 o 
 -11  11   7     7725.58     7039.51    314.64 o 
 -10  11   7        4.41       -8.59     93.38 o 
  -9  11   7     4582.98     4749.38    246.27 o 
  -8  11   7      194.75      108.10     94.00 o 
  -7  11   7     1145.05      901.39    127.64 o 
  -6  11   7       19.52     -121.96     81.31 o 
  -5  11   7       33.04       28.73     74.68 o 
  -4  11   7      552.56      689.34     98.36 o 
  -3  11   7        0.57       66.54     90.95 o 
  -2  11   7     4854.18     4432.81    194.76 o 
  -1  11   7      181.42      234.01     63.80 o 
   0  11   7     1663.44     1579.46     96.04 o 
   1  11   7      164.46      161.48     61.75 o 
   2  11   7     3082.26     3114.05    275.52 o 
   3  11   7     6599.88     6305.71    266.62 o 
   4  11   7      981.46      847.04    120.09 o 
   5  11   7     2853.31     2707.77    180.60 o 
   6  11   7     6973.19     7448.88    469.02 o 
   7  11   7       14.92      131.16    110.15 o 
   8  11   7     6708.86     7076.55    377.32 o 
   9  11   7     1850.56     1855.69    277.74 o 
  10  11   7       32.95      217.12    263.72 o 
  11  11   7     1109.44     1171.23    167.58 o 
  12  11   7        9.05       36.98    137.12 o 
  13  11   7        7.17        6.42    137.45 o 
  14  11   7       55.39     -266.94    177.96 o 
  15  11   7      556.15      608.17    345.06 o 
 -17  12   7      515.02      351.69    216.38 o 
 -16  12   7     1064.41     1418.30    765.81 o 
 -15  12   7      546.22      747.08    372.58 o 
 -14  12   7      859.35     1234.43    243.31 o 
 -13  12   7     2436.12     2991.84    305.97 o 
 -12  12   7      364.64      417.43    187.18 o 
 -11  12   7     2898.28     2740.51    367.18 o 
 -10  12   7       25.55        1.77    108.95 o 
  -9  12   7     3863.02     3570.61    240.08 o 
  -8  12   7      107.34      152.90    104.01 o 
  -7  12   7     3418.85     3272.81    401.37 o 
  -6  12   7     1266.17      921.05    247.91 o 
  -5  12   7      394.08      454.70     97.11 o 
  -4  12   7     1066.78     1271.02    127.14 o 
  -3  12   7      120.17      153.15     94.79 o 
  -2  12   7       30.31       74.09    104.86 o 
  -1  12   7        7.20     -106.59     71.06 o 
   0  12   7     4035.34     3614.38    218.98 o 
   1  12   7     4268.21     4113.68    186.15 o 
   2  12   7       85.36       57.06     97.34 o 
   3  12   7     8928.92     8384.15    341.67 o 
   4  12   7     5715.92     4868.76    318.96 o 
   5  12   7     4647.74     4388.17    688.64 o 
   6  12   7      386.94      117.92    151.08 o 
   7  12   7     8415.63     8264.01    444.90 o 
   8  12   7     3649.25     3199.80    286.61 o 
   9  12   7      929.64     1266.89    221.68 o 
  10  12   7     3463.94     3969.95    319.79 o 
  11  12   7       17.82        3.93    166.74 o 
  12  12   7      506.04      598.70    201.37 o 
  13  12   7       22.87       45.65    177.86 o 
  14  12   7      129.68      371.77    209.50 o 
 -17  13   7      780.63      320.84    224.89 o 
 -16  13   7       76.12      -87.89    373.57 o 
 -15  13   7      466.97      320.70    426.16 o 
 -14  13   7      502.28      450.37    205.31 o 
 -13  13   7     2066.17     2178.98    604.59 o 
 -12  13   7      812.50      830.30    212.71 o 
 -11  13   7      359.71      360.54    181.08 o 
 -10  13   7       17.60       17.84    164.11 o 
  -9  13   7     1617.11     1975.74    241.39 o 
  -8  13   7     1501.98     1614.92    168.58 o 
  -7  13   7     2229.55     2210.26    240.13 o 
  -6  13   7     1843.87     1881.29    170.27 o 
  -5  13   7     2703.07     2511.23    166.17 o 
  -4  13   7     5721.82     5445.56    232.56 o 
  -3  13   7      361.51      385.16    101.61 o 
  -2  13   7    16123.86    16052.07    532.67 o 
  -1  13   7     1258.57     1341.18    128.07 o 
   0  13   7     1952.26     2121.67    146.53 o 
   1  13   7        0.20       76.70    127.99 o 
   2  13   7      265.92      418.59    100.12 o 
   3  13   7     2459.89     2519.05    180.16 o 
   4  13   7      327.98      235.15    152.65 o 
   5  13   7     4784.40     4296.21    371.11 o 
   6  13   7      253.09      111.89    156.13 o 
   7  13   7      102.67      -44.17    160.15 o 
   8  13   7      192.07      108.19    224.14 o 
   9  13   7     2433.12     2275.95    291.97 o 
  10  13   7      373.75      549.51    199.95 o 
  11  13   7      284.67      471.17    200.96 o 
  12  13   7      100.72        0.13    180.73 o 
  13  13   7       17.03      -21.30    279.19 o 
 -16  14   7        6.61       86.40    214.53 o 
 -15  14   7       24.12       31.27    191.43 o 
 -14  14   7     2457.95     2934.17    340.93 o 
 -13  14   7     2293.84     2789.31    325.29 o 
 -12  14   7     1082.13     1795.63    468.43 o 
 -11  14   7      695.36      796.62    226.01 o 
 -10  14   7     1307.69     1610.68    249.38 o 
  -9  14   7       10.61       44.30    116.33 o 
  -8  14   7     3594.60     3412.11    321.88 o 
  -7  14   7     1195.73     1374.70    236.49 o 
  -6  14   7     3644.65     3251.66    217.96 o 
  -5  14   7     1875.69     2065.78    161.88 o 
  -4  14   7      243.80      204.94    102.48 o 
  -3  14   7     7388.34     6722.77    268.42 o 
  -2  14   7     2619.17     2476.43    164.10 o 
  -1  14   7      990.66     1328.95    137.07 o 
   0  14   7     4819.44     4468.18    211.18 o 
   1  14   7       10.11      -91.21     84.32 o 
   2  14   7      637.42      590.49    107.20 o 
   3  14   7      968.86      769.40    256.09 o 
   4  14   7      122.61      160.12    158.69 o 
   5  14   7     1878.19     1887.89    244.31 o 
   6  14   7      657.40      548.37    452.70 o 
   7  14   7       11.29      -44.26    158.91 o 
   8  14   7     3080.49     3181.00    746.15 o 
   9  14   7       88.37       77.25    188.85 o 
  10  14   7      569.62      418.14    205.14 o 
  11  14   7      201.65      -64.58    182.70 o 
  12  14   7        0.48     -151.08    186.97 o 
 -15  15   7      964.20      881.23    261.66 o 
 -14  15   7        1.26      -34.31    186.98 o 
 -13  15   7     2533.86     2860.08    333.77 o 
 -12  15   7     1058.14     1212.29    256.08 o 
 -11  15   7       46.22      -58.77    292.46 o 
 -10  15   7     1809.74     1874.05    606.06 o 
  -9  15   7     2579.79     3092.22    312.09 o 
  -8  15   7      226.30      199.76    130.68 o 
  -7  15   7     3361.69     3716.03    243.47 o 
  -6  15   7     1068.75      936.69    253.22 o 
  -5  15   7      950.65     1300.24    150.71 o 
  -4  15   7     2038.12     2282.67    172.11 o 
  -3  15   7       81.08      111.27    101.35 o 
  -2  15   7       62.01       79.02    101.06 o 
  -1  15   7     1409.21     1298.11    140.00 o 
   0  15   7     5624.32     5522.78    350.59 o 
   1  15   7      175.81      387.57    141.18 o 
   2  15   7     7747.51     7676.25    359.70 o 
   3  15   7      662.64      795.15    195.65 o 
   4  15   7     1192.04     1381.58    226.56 o 
   5  15   7       18.63      145.56    271.82 o 
   6  15   7       43.88      164.34    174.41 o 
   7  15   7       55.81       45.45    170.88 o 
   8  15   7       23.16     -236.18    179.41 o 
   9  15   7      555.80      230.52    202.82 o 
  10  15   7      319.70      446.83    220.64 o 
  11  15   7      792.42      713.28    235.07 o 
 -13  16   7      320.75      594.14    239.83 o 
 -12  16   7       23.59       68.85    209.34 o 
 -11  16   7        9.72      -40.01    232.99 o 
 -10  16   7      998.54     1207.93    245.61 o 
  -9  16   7      182.69       92.86    179.73 o 
  -8  16   7      617.00      710.99    156.34 o 
  -7  16   7     2028.82     2066.77    206.62 o 
  -6  16   7      274.59      373.63    142.05 o 
  -5  16   7     7286.85     7280.08    437.03 o 
  -4  16   7        1.44      131.55    110.09 o 
  -3  16   7     3444.15     3712.76    214.47 o 
  -2  16   7     1017.97     1025.83    140.99 o 
  -1  16   7      100.55      162.22    113.52 o 
   0  16   7     3483.75     2975.07    191.69 o 
   1  16   7     2086.97     1921.34    262.79 o 
   2  16   7      438.93      467.01    155.70 o 
   3  16   7      283.46      192.35    225.12 o 
   4  16   7        4.10     -219.34    210.87 o 
   5  16   7      507.19      364.49    191.99 o 
   6  16   7       11.85     -161.02    164.73 o 
   7  16   7      356.95      376.89    191.54 o 
   8  16   7       71.61      131.24    204.13 o 
   9  16   7      544.64     1016.35    245.60 o 
  10  16   7      678.51      531.02    227.93 o 
 -12  17   7      434.39      556.14    240.26 o 
 -11  17   7     1035.00     1023.30    259.15 o 
 -10  17   7     1564.09     1577.37    323.43 o 
  -9  17   7      639.16      732.38    222.40 o 
  -8  17   7     1319.73     1311.24    251.30 o 
  -7  17   7        5.07       53.39    145.91 o 
  -6  17   7      200.35      359.68    145.15 o 
  -5  17   7       25.63       77.58    116.53 o 
  -4  17   7        5.84        2.26    109.75 o 
  -3  17   7        7.00      -56.91    108.58 o 
  -2  17   7      263.64      263.81    121.36 o 
  -1  17   7     1700.07     1898.93    174.23 o 
   0  17   7     3395.37     3641.13    322.10 o 
   1  17   7     3225.19     3285.12    207.45 o 
   2  17   7     1744.84     2021.73    265.88 o 
   3  17   7      416.25      371.00    265.43 o 
   4  17   7      273.36      518.14    252.65 o 
   5  17   7       88.47      -57.99    173.56 o 
   6  17   7       71.90     -165.86    179.73 o 
   7  17   7       49.65      142.81    321.96 o 
   8  17   7       98.58     -136.11    184.89 o 
 -10  18   7     1581.15     2143.65    603.11 o 
  -9  18   7      133.68      121.86    204.33 o 
  -8  18   7       21.36       59.72    191.17 o 
  -7  18   7       17.86       -3.68    170.71 o 
  -6  18   7       73.35       16.22    141.14 o 
  -5  18   7       55.60      139.41    128.50 o 
  -4  18   7      491.30      481.65    137.01 o 
  -3  18   7      968.67     1009.96    179.64 o 
  -2  18   7       77.92      -14.46    113.84 o 
  -1  18   7       20.37       86.17    119.81 o 
   0  18   7      727.62      880.16    150.78 o 
   1  18   7        7.46      154.30    147.47 o 
   2  18   7      557.25      781.45    180.75 o 
   3  18   7        2.64      -62.64    324.90 o 
   4  18   7       24.47      -43.63    180.39 o 
   5  18   7      509.69      475.73    220.42 o 
   6  18   7        1.01       -5.72    201.17 o 
  -7  19   7       24.73      189.58    204.72 o 
  -6  19   7      100.23      -27.28    228.87 o 
  -5  19   7       25.73       81.42    125.36 o 
  -4  19   7        5.81      121.93    128.97 o 
  -3  19   7      811.63      986.95    164.01 o 
  -2  19   7        6.86       82.17    131.82 o 
  -1  19   7        1.08      -25.11    158.78 o 
   0  19   7       99.52      140.00    277.22 o 
   1  19   7      288.45      638.65    192.24 o 
   2  19   7       10.26     -197.86    131.91 o 
   3  19   7      235.12      394.25    280.18 o 
 -22   0   8      105.55      240.85    379.47 o 
 -20   0   8      814.21      836.59    363.74 o 
 -18   0   8       18.05     -117.97    278.21 o 
 -16   0   8      472.59      608.78    156.17 o 
 -14   0   8     4493.97     3733.42    481.21 o 
 -12   0   8     6623.44     6273.96    421.74 o 
 -10   0   8    27190.01    27476.84   1343.86 o 
  -8   0   8    83262.33    86937.88   3971.61 o 
  -6   0   8    96222.27   101799.95   4626.33 o 
  -4   0   8     2033.74     1690.82    114.75 o 
  -2   0   8     5426.80     4586.48    220.70 o 
   0   0   8    97767.83   110415.51   2850.10 o 
   2   0   8     7532.23     7008.02    278.49 o 
   4   0   8    15112.88    14053.63    497.02 o 
   6   0   8    19154.76    20381.33    699.78 o 
   8   0   8     2000.71     1892.53    133.17 o 
  10   0   8     8052.15     6583.63    481.70 o 
  12   0   8     7305.94     6270.03    505.30 o 
  14   0   8     8780.00     8239.12    622.28 o 
  16   0   8      654.75      749.10    291.97 o 
  18   0   8      622.45      -44.24    316.55 o 
 -22   1   8      143.08      -54.84    245.71 o 
 -21   1   8       71.11     -121.18    267.89 o 
 -20   1   8      145.57       72.03    275.26 o 
 -19   1   8       25.54      118.82    212.17 o 
 -18   1   8      286.33      426.30    214.68 o 
 -17   1   8      661.65      622.36    219.27 o 
 -16   1   8     4843.73     5172.15    270.95 o 
 -15   1   8     9930.34     8727.32    337.14 o 
 -14   1   8     6962.48     7150.43    281.94 o 
 -13   1   8      509.35      269.89    107.11 o 
 -12   1   8      704.06     1012.76    232.00 o 
 -11   1   8       93.79       64.26    128.78 o 
 -10   1   8      623.65      699.39    109.47 o 
  -9   1   8       83.86      -50.33     74.01 o 
  -8   1   8       55.26       31.46     83.56 o 
  -7   1   8    20659.13    22558.72    785.15 o 
  -6   1   8     1205.44     1383.00    120.95 o 
  -5   1   8      785.19      688.45     87.77 o 
  -4   1   8      804.70      749.78     85.70 o 
  -3   1   8   157660.39   172618.33   3811.13 o 
  -2   1   8     1821.24     1873.78     82.53 o 
  -1   1   8   149349.92   163301.05   3613.81 o 
   0   1   8    51790.50    50497.67   1023.65 o 
   1   1   8    53299.80    55296.57   1120.29 o 
   2   1   8     1524.11     1444.47     76.34 o 
   3   1   8      860.67      749.69     61.04 o 
   4   1   8       49.52       22.22     39.90 o 
   5   1   8     2120.73     2811.49    109.17 o 
   6   1   8     4153.25     4028.98    198.19 o 
   7   1   8        5.27      118.86     49.62 o 
   8   1   8     3420.40     3306.25    158.13 o 
   9   1   8       39.36      -24.05    118.52 o 
  10   1   8      683.13      815.69    162.22 o 
  11   1   8       80.36      180.95    148.57 o 
  12   1   8     3699.24     3885.13   1073.02 o 
  13   1   8     1521.57     1687.18    222.78 o 
  14   1   8     2257.81     2087.46    249.21 o 
  15   1   8     2430.53     2660.92    282.57 o 
  16   1   8      672.89      855.65    225.84 o 
  17   1   8       14.75     -160.46    201.59 o 
  18   1   8      147.10      231.36    213.35 o 
 -22   2   8     1726.88     1551.25    595.25 o 
 -21   2   8      178.20      -97.24    235.08 o 
 -20   2   8      550.02      517.06    502.35 o 
 -19   2   8       37.46     -104.14    199.17 o 
 -18   2   8       13.72       27.42    216.77 o 
 -17   2   8     2483.86     2587.55    254.21 o 
 -16   2   8     3773.81     3886.69    237.85 o 
 -15   2   8     7013.21     6805.48    250.14 o 
 -14   2   8     3329.20     3442.20    173.25 o 
 -13   2   8    11236.52    11245.23    459.80 o 
 -12   2   8       85.18      268.36    100.40 o 
 -11   2   8      224.32       88.07     89.27 o 
 -10   2   8     6580.88     6576.04    301.57 o 
  -9   2   8      185.71      120.48     85.15 o 
  -8   2   8    34262.60    35695.42   1203.63 o 
  -7   2   8    10119.96    10687.11    410.76 o 
  -6   2   8    16356.28    17602.01    843.48 o 
  -5   2   8     1699.85     1961.06    133.59 o 
  -4   2   8      913.01      917.82     74.30 o 
  -3   2   8      888.73      826.43     59.46 o 
  -2   2   8    63066.41    68020.66   1250.98 o 
  -1   2   8     3587.25     3643.98    124.92 o 
   0   2   8     1290.36     1227.10     61.07 o 
   1   2   8     5362.32     6307.65    161.33 o 
   2   2   8     5740.60     7109.50    178.72 o 
   3   2   8     4939.54     5055.03    245.50 o 
   4   2   8    10608.61    10744.96    327.37 o 
   5   2   8    37827.11    37149.89    993.06 o 
   6   2   8       16.48        0.41     89.07 o 
   7   2   8    40203.98    40119.36   1077.25 o 
   8   2   8       34.71       90.38     71.77 o 
   9   2   8     4555.64     4619.69    227.60 o 
  10   2   8     3201.56     2938.07    227.69 o 
  11   2   8      805.75      575.52    158.24 o 
  12   2   8     1460.03     1232.22    417.31 o 
  13   2   8     4061.03     3567.50    441.89 o 
  14   2   8      386.91      545.34    263.46 o 
  15   2   8     1370.19     1152.05    384.87 o 
  16   2   8      511.57      597.88    216.32 o 
  17   2   8      125.33      176.02    207.09 o 
  18   2   8      445.54      282.88    232.20 o 
 -21   3   8       56.37       62.81    215.04 o 
 -20   3   8     1093.93     1050.60    388.31 o 
 -19   3   8     1598.17     1545.75    269.33 o 
 -18   3   8     1461.38     1780.17    273.60 o 
 -17   3   8      412.78      237.16    132.64 o 
 -16   3   8     7461.10     7969.37    339.45 o 
 -15   3   8     2195.54     2318.82    187.84 o 
 -14   3   8     7936.61     7935.01    417.46 o 
 -13   3   8      715.07      794.82    112.96 o 
 -12   3   8     1145.14     1207.59    168.60 o 
 -11   3   8     1732.52     1796.09    156.14 o 
 -10   3   8     7983.80     7831.24    607.54 o 
  -9   3   8     5775.53     5389.30    267.27 o 
  -8   3   8      958.91     1244.66    129.27 o 
  -7   3   8    23168.42    25966.84    892.84 o 
  -6   3   8      507.53      676.52     92.95 o 
  -5   3   8      498.65      629.97     88.61 o 
  -4   3   8     1335.55     1372.79     87.49 o 
  -3   3   8     1323.92     1309.19     54.83 o 
  -2   3   8    23522.72    23170.59    445.65 o 
  -1   3   8     1323.51     1454.71     55.65 o 
   0   3   8     1442.38     1299.00     64.07 o 
   1   3   8    17456.86    19281.51    416.11 o 
   2   3   8    18519.13    18924.71    410.79 o 
   3   3   8     4315.23     3994.09    133.25 o 
   4   3   8     2129.60     2493.06    125.43 o 
   5   3   8     2767.47     2768.18    109.03 o 
   6   3   8    24750.63    27078.86    748.06 o 
   7   3   8     1764.13     1658.78    118.38 o 
   8   3   8     7002.24     6772.99    253.17 o 
   9   3   8       27.45       19.89     78.30 o 
  10   3   8       30.13     -105.83    121.82 o 
  11   3   8        3.97      -33.14    135.17 o 
  12   3   8     7123.46     6231.57    557.40 o 
  13   3   8      102.55      181.27    167.25 o 
  14   3   8     6283.68     5790.17    411.91 o 
  15   3   8     2830.56     2610.01    275.51 o 
  16   3   8      557.71      177.72    351.45 o 
  17   3   8      160.49     -281.32    187.55 o 
 -21   4   8     3991.84     4335.06    910.32 o 
 -20   4   8     1562.18     2220.04    436.98 o 
 -19   4   8     1000.92     1354.82    254.88 o 
 -18   4   8       25.43     -213.31    192.16 o 
 -17   4   8      696.67      656.54    150.65 o 
 -16   4   8      298.98      146.82    123.40 o 
 -15   4   8     7358.73     6889.60    310.09 o 
 -14   4   8      171.79       72.27     97.22 o 
 -13   4   8     3362.25     3034.12    238.75 o 
 -12   4   8     2064.94     2048.00    236.92 o 
 -11   4   8    13033.73    12648.62    501.12 o 
 -10   4   8      219.14      124.85    126.82 o 
  -9   4   8    23859.23    25867.25    900.80 o 
  -8   4   8     1445.06     1406.78    129.44 o 
  -7   4   8     1359.29     1167.24    119.84 o 
  -6   4   8     5406.24     5373.67    250.87 o 
  -5   4   8     1381.06     1153.75    111.22 o 
  -4   4   8       76.66       48.40     41.16 o 
  -3   4   8     2917.63     2941.73     87.04 o 
  -2   4   8     3163.93     2782.47     83.34 o 
  -1   4   8    14270.83    14830.89    299.18 o 
   0   4   8      261.85      330.74     44.73 o 
   1   4   8     5818.54     5625.59    151.72 o 
   2   4   8    10667.48     9779.25    234.28 o 
   3   4   8     1175.57     1343.14    125.41 o 
   4   4   8       19.73       37.87     40.54 o 
   5   4   8    23624.05    23381.11    559.36 o 
   6   4   8      454.55      428.75     81.36 o 
   7   4   8    24072.04    24488.77    691.29 o 
   8   4   8      680.09      723.37    102.62 o 
   9   4   8     8093.81     7106.19    271.44 o 
  10   4   8       21.90       11.82    100.11 o 
  11   4   8      657.78      189.97    147.72 o 
  12   4   8       55.30      141.79    147.79 o 
  13   4   8     5614.27     4925.23    327.46 o 
  14   4   8      202.27       78.11    174.11 o 
  15   4   8     2553.75     3060.04    444.84 o 
  16   4   8       15.12      152.62    188.43 o 
  17   4   8      621.70      694.78    228.95 o 
 -21   5   8      171.15      -48.88    235.87 o 
 -20   5   8      440.03      753.28    255.49 o 
 -19   5   8      224.46      127.34    203.70 o 
 -18   5   8     5574.22     6118.62    318.90 o 
 -17   5   8        5.45     -177.64    125.16 o 
 -16   5   8    13089.09    13719.43    537.18 o 
 -15   5   8        6.63      -17.91    119.57 o 
 -14   5   8     8838.64     9116.29    355.37 o 
 -13   5   8     3311.18     2977.94    181.45 o 
 -12   5   8      506.48      597.61    106.75 o 
 -11   5   8      526.41      727.47    182.85 o 
 -10   5   8     1542.04     1494.60    145.00 o 
  -9   5   8    10567.48     9804.72    403.52 o 
  -8   5   8     2747.12     2039.35    251.17 o 
  -7   5   8     5452.12     4970.61    287.55 o 
  -6   5   8      340.65      392.92     85.38 o 
  -5   5   8     6767.90     6826.95    249.67 o 
  -4   5   8      568.89      576.88     53.25 o 
  -3   5   8     6111.53     5541.46    136.00 o 
  -2   5   8     4226.02     4315.57    113.66 o 
  -1   5   8      601.39      642.66     46.87 o 
   0   5   8     9160.03     9508.75    207.10 o 
   1   5   8     3154.46     3174.92    107.26 o 
   2   5   8    10572.96     9438.39    230.35 o 
   3   5   8     1860.24     1693.63     80.76 o 
   4   5   8     2869.65     2837.78    105.52 o 
   5   5   8     4717.23     4303.86    135.16 o 
   6   5   8    12121.84    11139.07    355.25 o 
   7   5   8     9172.18     9387.15    317.05 o 
   8   5   8     3445.28     3558.21    293.92 o 
   9   5   8     2358.50     2358.27    154.66 o 
  10   5   8     3805.42     3376.47    259.61 o 
  11   5   8     2381.65     2041.50    217.82 o 
  12   5   8     6419.99     6493.08    363.43 o 
  13   5   8     1177.67      967.64    207.67 o 
  14   5   8     5463.50     4888.33    337.60 o 
  15   5   8      469.50      337.57    194.83 o 
  16   5   8      305.19      408.17    199.97 o 
  17   5   8      261.81     -142.39    197.40 o 
 -21   6   8     1411.94     1418.46    299.88 o 
 -20   6   8      791.23      593.28    295.41 o 
 -19   6   8     3849.99     4050.57    698.96 o 
 -18   6   8       94.24       -8.01    143.67 o 
 -17   6   8    11076.65    10770.10    424.96 o 
 -16   6   8      615.76      743.77    155.95 o 
 -15   6   8     6167.20     6112.76    293.05 o 
 -14   6   8      170.41      146.96    149.80 o 
 -13   6   8     5311.72     5467.56    250.25 o 
 -12   6   8       87.73       79.66    122.50 o 
 -11   6   8       44.07       64.84     80.03 o 
 -10   6   8    13678.53    13136.52    513.76 o 
  -9   6   8     3018.05     2825.51    191.71 o 
  -8   6   8    25111.30    25365.83   1147.24 o 
  -7   6   8      896.47      976.22    128.78 o 
  -6   6   8    13110.94    13152.59    410.88 o 
  -5   6   8    10551.82    10503.50    664.23 o 
  -4   6   8    16079.37    16245.13    369.20 o 
  -3   6   8     3069.66     3177.69    135.61 o 
  -2   6   8     4061.25     3954.31    125.44 o 
  -1   6   8      385.55      412.90     44.49 o 
   0   6   8    18627.55    18132.30    365.15 o 
   1   6   8      250.10      323.08     50.51 o 
   2   6   8    14962.94    15057.49    342.92 o 
   3   6   8     7225.85     7144.55    191.26 o 
   4   6   8     4758.19     4816.82    147.69 o 
   5   6   8    29864.45    28314.66    609.06 o 
   6   6   8     3402.20     3313.79    148.97 o 
   7   6   8    13646.00    13142.73    495.88 o 
   8   6   8      244.03      121.12     85.46 o 
   9   6   8      460.51      464.86    105.38 o 
  10   6   8       36.21      -37.21     93.59 o 
  11   6   8     2373.37     2273.19    169.64 o 
  12   6   8     1367.01      748.80    188.29 o 
  13   6   8     2821.78     2617.66    329.33 o 
  14   6   8      972.10     1281.01    223.98 o 
  15   6   8     1168.23     1203.43    234.51 o 
  16   6   8        1.14      246.75    199.50 o 
  17   6   8      115.09      506.49    224.84 o 
 -20   7   8      503.47      292.87    221.48 o 
 -19   7   8     1934.45     1980.47    222.07 o 
 -18   7   8      402.11      266.70    154.32 o 
 -17   7   8       65.24     -198.78    132.52 o 
 -16   7   8       45.99      -92.12    125.02 o 
 -15   7   8       89.93       83.83    125.72 o 
 -14   7   8       52.20       67.53    114.32 o 
 -13   7   8     4017.29     4096.27    400.11 o 
 -12   7   8     9252.31     8806.24    328.96 o 
 -11   7   8     5271.98     5064.66    418.96 o 
 -10   7   8    23862.63    24570.91    882.35 o 
  -9   7   8      885.80      903.08    132.08 o 
  -8   7   8      435.48      577.64    135.66 o 
  -7   7   8       34.22       31.45     67.81 o 
  -6   7   8       15.69       40.98     64.51 o 
  -5   7   8     5886.34     5853.26    226.11 o 
  -4   7   8     1362.33     1750.52    102.47 o 
  -3   7   8    54706.79    53534.23   1111.53 o 
  -2   7   8      349.54      306.56     46.26 o 
  -1   7   8   158053.23   163907.09   2992.93 o 
   0   7   8     3874.00     3956.30    115.79 o 
   1   7   8    86826.52    87942.28   1774.52 o 
   2   7   8      621.26      477.26     58.60 o 
   3   7   8    11741.50    11831.87    285.35 o 
   4   7   8    10810.16    10300.16    257.80 o 
   5   7   8      295.92      197.10     70.19 o 
   6   7   8     4077.83     4044.38    168.04 o 
   7   7   8      756.77      927.93    189.26 o 
   8   7   8     1433.16     1769.42    129.52 o 
   9   7   8     2706.30     2349.74    161.44 o 
  10   7   8     3380.10     3627.79    202.33 o 
  11   7   8        7.57      -22.64    102.76 o 
  12   7   8      468.64      773.44    185.46 o 
  13   7   8      596.97      605.70    204.48 o 
  14   7   8       85.31      163.90    178.76 o 
  15   7   8       17.16     -164.69    176.36 o 
  16   7   8      379.65      525.70    213.23 o 
 -20   8   8      627.09      689.17    244.83 o 
 -19   8   8       36.80      113.94    309.54 o 
 -18   8   8       23.64      152.10    156.53 o 
 -17   8   8      254.31      269.67    154.58 o 
 -16   8   8      307.61      491.81    151.67 o 
 -15   8   8     2322.32     2217.12    197.16 o 
 -14   8   8     1113.05     1109.30    157.49 o 
 -13   8   8     9215.04     9947.67    461.08 o 
 -12   8   8     2515.59     2526.82    187.61 o 
 -11   8   8    22893.02    23582.23    697.60 o 
 -10   8   8    17953.77    18176.74    555.44 o 
  -9   8   8     1530.80     1533.39    143.85 o 
  -8   8   8    36547.48    37048.44   1048.94 o 
  -7   8   8      690.51      558.55     92.08 o 
  -6   8   8    22772.47    23209.36    682.85 o 
  -5   8   8      521.69      824.98     87.32 o 
  -4   8   8      600.04      542.82     77.01 o 
  -3   8   8     4699.38     4688.83    150.40 o 
  -2   8   8      141.61      151.71     50.24 o 
  -1   8   8     2174.86     2414.50     87.59 o 
   0   8   8     1911.87     1807.26    105.07 o 
   1   8   8      209.66      276.78     50.34 o 
   2   8   8       20.36       66.78     49.65 o 
   3   8   8     1312.31     1279.44     81.22 o 
   4   8   8    14383.23    13925.38    330.67 o 
   5   8   8     2655.58     2135.70    124.39 o 
   6   8   8    13521.26    13729.07    446.26 o 
   7   8   8     6529.26     5837.50    216.65 o 
   8   8   8     1023.18     1074.56    126.16 o 
   9   8   8     5777.68     5617.04    223.77 o 
  10   8   8      145.92      121.24     95.84 o 
  11   8   8       95.26       -2.72     99.51 o 
  12   8   8      731.07      772.23    172.28 o 
  13   8   8       57.42      -25.66    165.23 o 
  14   8   8      596.34      460.57    198.11 o 
  15   8   8      705.31      798.33    219.50 o 
  16   8   8      211.97      217.47    209.39 o 
 -19   9   8       88.73      -45.90    162.40 o 
 -18   9   8      402.28      415.32    159.49 o 
 -17   9   8        1.72      151.19    167.58 o 
 -16   9   8       45.23       77.93    138.69 o 
 -15   9   8      331.51      347.89    144.98 o 
 -14   9   8     3435.58     3688.90    286.30 o 
 -13   9   8      100.04      221.88    252.65 o 
 -12   9   8     5789.95     5785.94    260.37 o 
 -11   9   8     3246.37     3040.89    183.92 o 
 -10   9   8        2.23      -93.87     76.62 o 
  -9   9   8     8870.68     8866.92    296.56 o 
  -8   9   8    23171.68    23218.03    678.14 o 
  -7   9   8     4822.57     5085.33    263.67 o 
  -6   9   8    16235.45    16523.79    519.67 o 
  -5   9   8      521.50      692.22    129.16 o 
  -4   9   8      160.58       10.93     63.33 o 
  -3   9   8      915.21      851.38     99.00 o 
  -2   9   8      818.40      799.56     73.16 o 
  -1   9   8      427.09      381.47     76.79 o 
   0   9   8     9357.19     9187.52    213.48 o 
   1   9   8      565.24      477.51     55.94 o 
   2   9   8     1224.37     1107.31     78.07 o 
   3   9   8     6469.57     6579.49    189.13 o 
   4   9   8      511.86      552.79     68.42 o 
   5   9   8    10957.21    10790.80    705.04 o 
   6   9   8     1322.91     1405.69    116.29 o 
   7   9   8     2608.85     2780.12    152.75 o 
   8   9   8     1995.82     1838.45    135.88 o 
   9   9   8      120.40      187.15     95.14 o 
  10   9   8      231.66      137.06    148.70 o 
  11   9   8      287.84      100.32    110.88 o 
  12   9   8     1184.59     1030.35    142.55 o 
  13   9   8      764.74     1194.85    232.04 o 
  14   9   8      345.29      486.03    166.82 o 
  15   9   8      250.54      283.47    166.54 o 
 -19  10   8     1157.21     1111.46    606.06 o 
 -18  10   8      298.48      231.79    338.67 o 
 -17  10   8      430.15      428.62    196.54 o 
 -16  10   8       21.44      -28.15    135.82 o 
 -15  10   8       32.65      121.01    138.32 o 
 -14  10   8     2844.69     2953.42    213.05 o 
 -13  10   8      393.60      471.32    134.06 o 
 -12  10   8      166.50      267.78    127.10 o 
 -11  10   8      971.66      959.26    138.28 o 
 -10  10   8     3381.90     3259.98    205.59 o 
  -9  10   8     9643.40     8483.52    340.94 o 
  -8  10   8      117.69      253.67     94.98 o 
  -7  10   8    12264.13    12314.39    431.55 o 
  -6  10   8    10947.63    10343.49    486.92 o 
  -5  10   8     6337.62     6315.80    234.10 o 
  -4  10   8    11349.08    11449.15    340.80 o 
  -3  10   8      182.64      185.56     72.00 o 
  -2  10   8     4230.88     4260.00    151.01 o 
  -1  10   8      264.59      443.82     83.02 o 
   0  10   8       54.28       -0.23     54.69 o 
   1  10   8       84.57       83.02     59.03 o 
   2  10   8      142.56      153.68     77.85 o 
   3  10   8     1058.15     1051.86    123.30 o 
   4  10   8     1494.94     1656.50    144.90 o 
   5  10   8     1017.75     1044.44    131.89 o 
   6  10   8      673.39      488.97    120.24 o 
   7  10   8     1543.54     1639.10    178.26 o 
   8  10   8      624.70      579.18    130.72 o 
   9  10   8     5866.47     5209.41    265.14 o 
  10  10   8     4214.43     3849.29    239.19 o 
  11  10   8      453.58      340.29    165.87 o 
  12  10   8      548.60      801.46    162.28 o 
  13  10   8       33.02      244.20    187.00 o 
  14  10   8        0.73     -149.01    195.09 o 
  15  10   8      210.30      448.60    210.11 o 
 -18  11   8     1099.50     1171.82    343.09 o 
 -17  11   8      381.33      653.74    291.97 o 
 -16  11   8     4095.65     5222.16    690.61 o 
 -15  11   8      116.85      211.86    144.76 o 
 -14  11   8     3933.00     3679.60    253.89 o 
 -13  11   8       45.97       21.35    127.15 o 
 -12  11   8     1636.36     1638.98    237.94 o 
 -11  11   8      371.85      433.85    125.80 o 
 -10  11   8      234.84      193.94    108.00 o 
  -9  11   8     1457.61     1519.80    154.17 o 
  -8  11   8     1087.21     1468.30    150.03 o 
  -7  11   8     1013.80     1316.46    144.19 o 
  -6  11   8      143.64      272.69    102.32 o 
  -5  11   8    18142.75    18165.47    502.70 o 
  -4  11   8       33.45       12.61     74.55 o 
  -3  11   8     9038.97     8189.98    443.56 o 
  -2  11   8        4.79      -31.47     56.71 o 
  -1  11   8     1193.33     1094.27    123.90 o 
   0  11   8      817.26      499.09     74.00 o 
   1  11   8       21.05      120.05     65.24 o 
   2  11   8      387.88      448.26     82.30 o 
   3  11   8      680.36      829.91    118.34 o 
   4  11   8     2396.97     2054.68    397.86 o 
   5  11   8     1392.11     1688.88    160.04 o 
   6  11   8       58.08      147.65    121.92 o 
   7  11   8        8.32       73.61    114.31 o 
   8  11   8     1860.92     2164.07    185.10 o 
   9  11   8     2462.71     2604.68    204.85 o 
  10  11   8       71.25      203.37    175.84 o 
  11  11   8      361.82      378.19    145.34 o 
  12  11   8     1978.38     2264.04    215.73 o 
  13  11   8       32.58       91.79    139.25 o 
  14  11   8     1589.32     1324.14    600.66 o 
 -17  12   8     2156.25     2278.40    675.37 o 
 -16  12   8      362.86      235.89    287.55 o 
 -15  12   8     3840.92     3510.92    353.09 o 
 -14  12   8      350.41      338.47    193.47 o 
 -13  12   8       97.69      -53.15    199.07 o 
 -12  12   8      622.46      735.30    204.76 o 
 -11  12   8      358.37      307.00    336.21 o 
 -10  12   8      454.84      169.09    118.52 o 
  -9  12   8     2252.59     2204.94    183.49 o 
  -8  12   8        1.03     -141.57     94.38 o 
  -7  12   8      886.67      810.11    133.96 o 
  -6  12   8     2394.59     2558.01    182.12 o 
  -5  12   8      209.10      307.50     95.91 o 
  -4  12   8     6551.42     6084.29    241.44 o 
  -3  12   8     2657.91     2514.59    154.99 o 
  -2  12   8     1409.29     1538.83    129.26 o 
  -1  12   8      417.78      480.45     97.12 o 
   0  12   8      437.11      342.14    120.04 o 
   1  12   8     1365.50     1413.02    127.99 o 
   2  12   8     5061.74     5200.39    215.15 o 
   3  12   8     1920.18     1594.15    161.41 o 
   4  12   8     6938.83     6736.43    470.89 o 
   5  12   8     1187.42      930.87    186.30 o 
   6  12   8      154.02      101.01    144.86 o 
   7  12   8     2480.75     2442.46    260.02 o 
   8  12   8      487.13      488.02    184.75 o 
   9  12   8      475.09      668.48    191.41 o 
  10  12   8       46.07       44.45    168.55 o 
  11  12   8     1945.28     1611.21    349.48 o 
  12  12   8     1566.03     1648.82    494.98 o 
  13  12   8     1777.91     1324.01    255.01 o 
 -17  13   8        6.89     -134.17    214.80 o 
 -16  13   8      668.58      587.27    270.34 o 
 -15  13   8        3.74       19.08    194.43 o 
 -14  13   8        4.14     -245.63    176.51 o 
 -13  13   8       78.32       89.32    178.18 o 
 -12  13   8      841.50     1084.96    228.66 o 
 -11  13   8      571.56      888.49    430.59 o 
 -10  13   8     2502.91     2692.02    317.30 o 
  -9  13   8     1327.11     1148.08    160.22 o 
  -8  13   8     6391.14     6939.70    625.72 o 
  -7  13   8       67.72      -53.86    123.45 o 
  -6  13   8     1142.68     1390.40    139.84 o 
  -5  13   8       72.89       36.47     87.10 o 
  -4  13   8        2.72       98.01     91.45 o 
  -3  13   8      202.38      244.17     98.75 o 
  -2  13   8       84.63       85.85     92.99 o 
  -1  13   8     5970.15     5642.21    407.67 o 
   0  13   8      153.72      174.13     90.12 o 
   1  13   8    15777.02    15635.14    453.87 o 
   2  13   8     1181.69     1240.57    124.97 o 
   3  13   8     5209.42     4481.79    309.48 o 
   4  13   8      471.79      309.04    153.60 o 
   5  13   8      431.44      784.42    192.98 o 
   6  13   8       30.68      -57.73    152.35 o 
   7  13   8      457.37      453.48    187.44 o 
   8  13   8        0.59       78.80    165.73 o 
   9  13   8      501.62      648.48    244.78 o 
  10  13   8      682.06     1045.85    597.71 o 
  11  13   8       18.60     -270.26    233.97 o 
  12  13   8     1810.85     2304.50    435.01 o 
  13  13   8      408.66      228.58    262.48 o 
 -16  14   8     1378.85     1939.22    313.60 o 
 -15  14   8      102.66      326.90    242.33 o 
 -14  14   8     3320.60     3958.00    513.65 o 
 -13  14   8      795.50      847.46    245.00 o 
 -12  14   8     1046.40     1062.75    424.69 o 
 -11  14   8      525.89     1097.37    295.41 o 
 -10  14   8     1618.31     1661.90    256.69 o 
  -9  14   8     1625.31     1559.19    180.90 o 
  -8  14   8     2510.77     2905.01    217.86 o 
  -7  14   8      645.47      409.55    133.55 o 
  -6  14   8     6538.44     7103.89    331.32 o 
  -5  14   8      180.80      189.22    119.47 o 
  -4  14   8     5380.34     5832.62    252.86 o 
  -3  14   8      189.90        4.85    109.81 o 
  -2  14   8      218.25      355.26    107.98 o 
  -1  14   8       29.99      -22.74    152.82 o 
   0  14   8      520.21      322.37    105.38 o 
   1  14   8      880.25      891.83    119.58 o 
   2  14   8        0.63       -2.56     91.23 o 
   3  14   8      975.19      640.04    175.85 o 
   4  14   8      819.20      954.23    286.07 o 
   5  14   8       75.37       50.31    200.05 o 
   6  14   8     1796.70     1676.29    244.10 o 
   7  14   8        4.43      197.46    185.80 o 
   8  14   8     2503.33     2883.09    301.39 o 
   9  14   8      214.86      391.84    191.86 o 
  10  14   8     1542.65     1875.38    555.44 o 
  11  14   8      505.08      456.80    210.52 o 
  12  14   8       50.36      -50.60    234.95 o 
 -14  15   8     1092.29     1318.88    272.95 o 
 -13  15   8      118.41      -47.47    195.01 o 
 -12  15   8     1890.81     2150.07    301.90 o 
 -11  15   8      189.42      471.66    244.78 o 
 -10  15   8       29.12      141.04    213.82 o 
  -9  15   8      248.11      417.43    149.22 o 
  -8  15   8       52.78       98.95    131.18 o 
  -7  15   8      682.38      876.29    177.35 o 
  -6  15   8      684.41      492.49    147.44 o 
  -5  15   8      128.03      185.17    162.85 o 
  -4  15   8      288.88      157.28    109.29 o 
  -3  15   8     3645.37     3580.08    203.84 o 
  -2  15   8      526.49      725.62    125.50 o 
  -1  15   8     5923.02     6030.17    341.40 o 
   0  15   8       15.24      -64.92     92.97 o 
   1  15   8     1580.72     1661.70    152.38 o 
   2  15   8      948.75     1064.51    253.69 o 
   3  15   8       21.18      334.29    169.95 o 
   4  15   8      123.16      289.24    301.31 o 
   5  15   8       79.68       36.79    163.21 o 
   6  15   8       28.96      248.63    178.99 o 
   7  15   8      158.37       84.63    181.61 o 
   8  15   8      113.90      121.21    193.50 o 
   9  15   8      590.38      632.72    216.68 o 
  10  15   8      261.36      164.03    188.71 o 
 -13  16   8      968.21      699.25    242.02 o 
 -12  16   8      255.27      363.07    256.58 o 
 -11  16   8       44.33      206.77    253.14 o 
 -10  16   8       17.44      -59.05    183.82 o 
  -9  16   8      284.45      187.56    186.74 o 
  -8  16   8      150.63      159.30    132.67 o 
  -7  16   8     1518.15     1715.73    197.06 o 
  -6  16   8        6.51       73.57    130.37 o 
  -5  16   8      356.51      490.21    124.95 o 
  -4  16   8      126.00       94.81    108.75 o 
  -3  16   8      163.23      252.60    113.50 o 
  -2  16   8      112.51      330.86    115.01 o 
  -1  16   8     1459.55     1393.59    151.31 o 
   0  16   8      152.40      300.12    115.38 o 
   1  16   8      100.46       40.83    105.73 o 
   2  16   8      917.46     1113.08    183.92 o 
   3  16   8       35.49     -101.22    159.67 o 
   4  16   8      887.76      980.90    214.11 o 
   5  16   8     1315.14     1450.17    252.15 o 
   6  16   8      594.48      774.31    225.61 o 
   7  16   8      645.52      750.48    221.07 o 
   8  16   8      453.12      632.29    223.21 o 
   9  16   8      761.70     1031.62    277.23 o 
 -12  17   8      243.45      129.33    370.13 o 
 -11  17   8      316.49      473.50    246.26 o 
 -10  17   8       61.72       -3.95    195.25 o 
  -9  17   8        2.49        5.05    207.92 o 
  -8  17   8      415.30      479.34    180.13 o 
  -7  17   8      385.12      589.40    164.59 o 
  -6  17   8      854.35      886.22    173.51 o 
  -5  17   8      792.92      960.08    148.92 o 
  -4  17   8      102.00      276.44    119.20 o 
  -3  17   8       20.45       83.31    115.06 o 
  -2  17   8      170.00      283.24    121.84 o 
  -1  17   8        4.50      -67.08    108.39 o 
   0  17   8       56.54      163.56    115.28 o 
   1  17   8      109.83       72.18    131.65 o 
   2  17   8      869.19      923.62    438.45 o 
   3  17   8      606.16      710.25    344.07 o 
   4  17   8      411.90      997.82    226.50 o 
   5  17   8      325.58      366.31    236.92 o 
   6  17   8      266.07      389.38    210.91 o 
   7  17   8      379.93      450.58    219.53 o 
   8  17   8        0.28       -0.60    484.16 o 
 -10  18   8      176.10      225.07    346.04 o 
  -9  18   8      171.70      175.52    198.63 o 
  -8  18   8      406.18      317.54    200.45 o 
  -7  18   8      376.97      353.12    152.71 o 
  -6  18   8     1199.95      835.14    206.90 o 
  -5  18   8      263.88      648.00    144.95 o 
  -4  18   8     1217.69     1001.37    158.70 o 
  -3  18   8       15.10      188.01    127.77 o 
  -2  18   8      470.87      560.18    135.37 o 
  -1  18   8      971.21     1075.09    241.68 o 
   0  18   8      267.91      262.63    173.68 o 
   1  18   8      517.19      503.11    169.20 o 
   2  18   8        7.97       37.07    180.65 o 
   3  18   8       72.17       35.05    184.00 o 
   4  18   8        1.71       30.79    219.22 o 
   5  18   8      259.96      403.57    213.29 o 
  -7  19   8       27.97       98.83    178.53 o 
  -6  19   8      320.53      444.59    162.83 o 
  -5  19   8       99.18      188.07    139.20 o 
  -4  19   8       18.48       49.17    123.48 o 
  -3  19   8       65.48       84.59    157.23 o 
  -2  19   8      329.52      328.29    134.77 o 
  -1  19   8       42.48      247.58    128.52 o 
   0  19   8     1070.72      986.79    191.14 o 
   1  19   8       76.67      103.07    189.81 o 
   2  19   8      135.93      322.29    386.35 o 
 -22   0   9     2995.72     3206.78    543.64 o 
 -20   0   9     2335.34     2427.20    459.09 o 
 -18   0   9     3643.78     3119.28    438.45 o 
 -16   0   9    30975.78    31569.13   1435.28 o 
 -14   0   9    13241.03    13030.61    746.15 o 
 -12   0   9       16.45      235.94    148.44 o 
 -10   0   9    11581.10    10983.85    626.22 o 
  -8   0   9    16706.01    18241.87    934.90 o 
  -6   0   9      368.30      481.70    131.73 o 
  -4   0   9     4478.21     3977.51    256.58 o 
  -2   0   9    15105.70    15552.14    540.19 o 
   0   0   9    17281.65    19289.26    529.71 o 
   2   0   9    28833.56    30394.39   1003.38 o 
   4   0   9    18031.78    17425.33    607.74 o 
   6   0   9    85468.47    85821.84   2725.79 o 
   8   0   9    50490.20    51664.31   2390.83 o 
  10   0   9     1185.94     1325.18    250.68 o 
  12   0   9     5961.62     5711.64    489.57 o 
  14   0   9     3242.73     3469.26    418.79 o 
  16   0   9     2048.67     1857.02    395.19 o 
 -22   1   9      736.61      910.71    303.77 o 
 -21   1   9     2382.55     2434.36    318.56 o 
 -20   1   9     1793.44     1383.45    272.32 o 
 -19   1   9       69.56       28.12    204.14 o 
 -18   1   9      669.15     1038.68    261.50 o 
 -17   1   9    11002.62    10840.01    419.84 o 
 -16   1   9     1211.47     1116.38    132.23 o 
 -15   1   9    18257.68    19206.40    523.09 o 
 -14   1   9     1370.24     1691.04    173.02 o 
 -13   1   9     6378.81     6316.52    313.13 o 
 -12   1   9     1377.03     1496.70    380.94 o 
 -11   1   9     3796.02     3483.67    213.71 o 
 -10   1   9       16.36      -48.28     84.05 o 
  -9   1   9    16929.21    16639.75    613.80 o 
  -8   1   9    25500.96    28285.92    975.96 o 
  -7   1   9     4050.15     4462.45    228.98 o 
  -6   1   9       73.59       62.92    104.21 o 
  -5   1   9      183.00      169.68     69.00 o 
  -4   1   9    13126.26    12451.57    335.01 o 
  -3   1   9    23198.63    22056.07    524.89 o 
  -2   1   9    60792.96    65252.02   1468.94 o 
  -1   1   9    42397.54    42868.58    977.51 o 
   0   1   9   120162.91   129943.84   2590.58 o 
   1   1   9    30179.62    30095.77    628.36 o 
   2   1   9     1134.45      946.11     67.78 o 
   3   1   9     2473.98     2277.48     98.93 o 
   4   1   9       32.07      -15.64     43.07 o 
   5   1   9    32102.13    31662.87    741.70 o 
   6   1   9     2352.03     2406.58    106.43 o 
   7   1   9    32248.13    30427.70    836.14 o 
   8   1   9     5256.96     5216.97    331.39 o 
   9   1   9     1079.79      974.27    163.34 o 
  10   1   9      868.34     1052.78    287.06 o 
  11   1   9    13816.18    13020.38    701.42 o 
  12   1   9      776.99      716.78    188.77 o 
  13   1   9     6411.01     6470.86    384.76 o 
  14   1   9        3.50      158.49    187.77 o 
  15   1   9     3241.94     3393.80    315.58 o 
  16   1   9      221.24      298.40    263.95 o 
  17   1   9      291.83      487.15    224.30 o 
 -22   2   9     2449.08     2532.94    350.45 o 
 -21   2   9      443.66      -61.51    235.21 o 
 -20   2   9      876.84     1373.69    278.49 o 
 -19   2   9       56.13      100.57    194.72 o 
 -18   2   9     1111.17      959.79    245.78 o 
 -17   2   9        7.04       34.69    125.06 o 
 -16   2   9     3489.99     3754.57    235.23 o 
 -15   2   9       97.84      151.19     94.75 o 
 -14   2   9     1988.58     2128.41    188.01 o 
 -13   2   9       28.99       50.62    186.29 o 
 -12   2   9      609.18      773.88    195.63 o 
 -11   2   9    16315.19    16086.26    606.84 o 
 -10   2   9     4024.82     3967.05    225.84 o 
  -9   2   9    73715.88    78284.64   2550.45 o 
  -8   2   9     1621.57     1167.85    128.24 o 
  -7   2   9   102710.37   109775.72   3529.20 o 
  -6   2   9      579.57      534.91     89.86 o 
  -5   2   9    23900.02    24438.58    840.07 o 
  -4   2   9      807.04      955.47     82.58 o 
  -3   2   9        7.75      -45.31     63.28 o 
  -2   2   9    11149.49    13039.63    292.91 o 
  -1   2   9    12340.13    12542.43    283.87 o 
   0   2   9     4847.47     4780.41    135.44 o 
   1   2   9     4028.27     4337.56    127.57 o 
   2   2   9     3977.95     4080.28    124.62 o 
   3   2   9     2651.88     2444.81    114.93 o 
   4   2   9     1011.16     1594.53    134.16 o 
   5   2   9     4644.82     4088.63    214.58 o 
   6   2   9    28113.17    28459.64    785.50 o 
   7   2   9     3143.71     2996.17    156.33 o 
   8   2   9    19664.75    18455.46   1060.48 o 
   9   2   9     2029.95     1569.94    180.00 o 
  10   2   9      541.96      503.92    155.59 o 
  11   2   9     1803.68     1639.34    208.17 o 
  12   2   9     5375.57     4425.35    303.31 o 
  13   2   9     3171.99     2943.76    268.69 o 
  14   2   9      708.07      575.09    202.18 o 
  15   2   9     1309.90     1435.32    239.02 o 
  16   2   9      152.47      271.31    209.88 o 
  17   2   9      206.50       87.35    209.85 o 
 -21   3   9      228.91      -51.62    222.75 o 
 -20   3   9        2.42      143.68    210.49 o 
 -19   3   9     1273.23     1581.28    411.42 o 
 -18   3   9      169.92      114.26    192.44 o 
 -17   3   9     3692.26     4217.43    256.49 o 
 -16   3   9     2940.67     2535.21    204.47 o 
 -15   3   9     4517.20     4598.42    233.43 o 
 -14   3   9    12363.35    11160.74    393.47 o 
 -13   3   9       17.12       98.58    103.40 o 
 -12   3   9      143.11      104.10    110.10 o 
 -11   3   9      677.34      555.43    131.73 o 
 -10   3   9     9626.03     9377.21    397.27 o 
  -9   3   9      222.90      309.67    138.61 o 
  -8   3   9    16549.91    16908.70    617.96 o 
  -7   3   9     8521.28     8068.11    337.33 o 
  -6   3   9    14564.69    14363.88    532.75 o 
  -5   3   9    13134.37    13161.18    490.05 o 
  -4   3   9     3007.38     3039.93    116.70 o 
  -3   3   9        2.76      -14.37     28.83 o 
  -2   3   9    63395.99    65779.33   1215.83 o 
  -1   3   9     2782.30     2759.87    165.02 o 
   0   3   9    47247.18    46869.86    960.42 o 
   1   3   9      490.83      708.43     56.83 o 
   2   3   9    18346.26    19006.07    416.06 o 
   3   3   9     2774.31     3196.33    110.60 o 
   4   3   9      117.88      125.98     48.84 o 
   5   3   9      710.53      629.90     91.45 o 
   6   3   9     7440.74     7689.83    223.94 o 
   7   3   9     5586.33     5384.73    216.57 o 
   8   3   9      746.82     1029.22    110.61 o 
   9   3   9     1222.80     1269.69    121.38 o 
  10   3   9      536.98      509.56    156.29 o 
  11   3   9     4351.72     3575.63    266.91 o 
  12   3   9      920.34     1167.53    204.20 o 
  13   3   9      188.14      239.22    169.63 o 
  14   3   9     7180.27     7751.38    854.29 o 
  15   3   9       80.47       37.04    190.12 o 
  16   3   9     3292.87     2700.19    301.28 o 
  17   3   9       25.51       15.11    296.40 o 
 -21   4   9        8.72      -98.76    225.60 o 
 -20   4   9        4.90     -175.24    205.07 o 
 -19   4   9       48.94      107.47    200.13 o 
 -18   4   9      194.26       93.79    140.30 o 
 -17   4   9      880.15      828.63    161.54 o 
 -16   4   9      124.12      -74.22    120.37 o 
 -15   4   9     6789.23     6508.57    669.96 o 
 -14   4   9       17.62       35.96     97.86 o 
 -13   4   9     4298.00     4467.53    265.15 o 
 -12   4   9     2712.59     2386.11    340.14 o 
 -11   4   9     5343.40     5271.46    280.44 o 
 -10   4   9     1505.26     1234.42    133.43 o 
  -9   4   9    44780.44    45872.80   1534.80 o 
  -8   4   9     1247.45     1373.83    132.89 o 
  -7   4   9    53373.98    56694.59   1868.17 o 
  -6   4   9      604.37      678.29    100.30 o 
  -5   4   9     1883.77     2173.40    168.60 o 
  -4   4   9     5860.52     6130.43    182.59 o 
  -3   4   9    12406.24    12231.75    255.18 o 
  -2   4   9        6.53      -18.47     29.79 o 
  -1   4   9    41554.68    43718.90    821.56 o 
   0   4   9     1700.04     1616.79    113.90 o 
   1   4   9    24727.76    24807.72    531.07 o 
   2   4   9       24.56       20.85     41.63 o 
   3   4   9     2022.29     2200.93     92.60 o 
   4   4   9     2590.55     3066.89    162.14 o 
   5   4   9     6171.27     5873.51    187.73 o 
   6   4   9        6.65      -15.65     70.49 o 
   7   4   9      123.64      234.44     81.34 o 
   8   4   9       79.14      189.95     92.34 o 
   9   4   9     2035.67     1818.73    155.93 o 
  10   4   9     3672.29     3418.30    254.32 o 
  11   4   9      644.46      782.60    217.75 o 
  12   4   9      213.45      485.71    230.04 o 
  13   4   9      622.73      504.32    338.18 o 
  14   4   9      638.69      699.26    209.84 o 
  15   4   9     2112.65     1538.90    245.28 o 
  16   4   9       92.24     -198.75    188.24 o 
  17   4   9       13.30      263.59    223.16 o 
 -21   5   9      269.17      584.72    265.81 o 
 -20   5   9      190.96      523.72    226.87 o 
 -19   5   9      758.82      790.06    242.74 o 
 -18   5   9       12.87       19.52    283.58 o 
 -17   5   9     2308.51     2600.20    258.12 o 
 -16   5   9     1665.78     1850.59    191.71 o 
 -15   5   9    11440.87    12070.14    439.31 o 
 -14   5   9     8786.78     8447.52    331.41 o 
 -13   5   9     8006.71     7645.60    304.42 o 
 -12   5   9     1218.93     1396.06    163.94 o 
 -11   5   9     7002.03     7020.44    783.51 o 
 -10   5   9    11026.32    10960.05    448.91 o 
  -9   5   9     7155.73     6930.26    319.54 o 
  -8   5   9    30117.24    32386.88   1112.86 o 
  -7   5   9     3390.43     2962.33    187.82 o 
  -6   5   9       13.56       10.71     67.95 o 
  -5   5   9     1794.52     1904.33    114.75 o 
  -4   5   9    17822.23    17777.36    397.59 o 
  -3   5   9      297.39      219.54     69.49 o 
  -2   5   9    82837.04    86747.04   1598.81 o 
  -1   5   9     1503.28     1527.56    113.99 o 
   0   5   9    39187.25    39358.63    817.56 o 
   1   5   9     6672.43     6248.51    171.49 o 
   2   5   9     6396.10     6567.14    178.52 o 
   3   5   9      617.36      748.21     63.17 o 
   4   5   9     2278.57     2208.67     95.90 o 
   5   5   9       56.07      -17.53     45.96 o 
   6   5   9     3102.67     3766.56    258.96 o 
   7   5   9     2154.45     2119.91    170.17 o 
   8   5   9      319.69      517.99    102.47 o 
   9   5   9     4409.75     4975.65    384.10 o 
  10   5   9      550.39      662.83    170.83 o 
  11   5   9      672.10      715.39    269.85 o 
  12   5   9       17.52      156.78    249.21 o 
  13   5   9     4990.45     4370.72    317.48 o 
  14   5   9     1171.17     1296.68    231.76 o 
  15   5   9      968.81     1368.25    249.90 o 
  16   5   9      200.01      371.89    213.02 o 
 -21   6   9      183.74     -266.61    341.62 o 
 -20   6   9     2051.95     2367.83    315.15 o 
 -19   6   9        7.74      278.23    160.08 o 
 -18   6   9       10.23       -5.27    140.44 o 
 -17   6   9      756.66      773.22    168.83 o 
 -16   6   9     4026.23     3616.85    338.04 o 
 -15   6   9     1659.06     1702.82    178.67 o 
 -14   6   9     3529.89     2899.61    613.93 o 
 -13   6   9       18.74      -87.39     98.31 o 
 -12   6   9     1059.58      861.47    147.95 o 
 -11   6   9     9034.57     9178.86    402.39 o 
 -10   6   9     4048.64     4318.16    247.51 o 
  -9   6   9    28536.12    30656.59   1067.28 o 
  -8   6   9     4513.62     4244.57    597.71 o 
  -7   6   9    43106.38    44372.01   1491.39 o 
  -6   6   9     5311.18     5452.94    261.41 o 
  -5   6   9     1872.60     1407.62    156.60 o 
  -4   6   9        5.93      -28.99     39.29 o 
  -3   6   9     6436.29     6802.92    163.15 o 
  -2   6   9     5253.94     5325.60    137.48 o 
  -1   6   9     4483.69     4209.55    117.75 o 
   0   6   9     1228.53     1103.65     62.81 o 
   1   6   9     6088.37     5926.24    167.92 o 
   2   6   9       15.02      -25.25     44.30 o 
   3   6   9    26741.52    25946.82    562.98 o 
   4   6   9    14097.06    13554.47    322.07 o 
   5   6   9    15084.07    14999.38    403.34 o 
   6   6   9    24256.19    25070.55    626.30 o 
   7   6   9     1692.30     1695.73    121.02 o 
   8   6   9    10280.81    10224.44    354.58 o 
   9   6   9     1526.73     1584.51    144.16 o 
  10   6   9     3610.02     3208.69    194.53 o 
  11   6   9     2080.42     1805.96    215.78 o 
  12   6   9     2638.68     3087.65    401.58 o 
  13   6   9     1701.74     1602.73    233.63 o 
  14   6   9     5196.17     5129.70    353.83 o 
  15   6   9      515.19      721.46    215.93 o 
  16   6   9       11.06       13.58    417.31 o 
 -20   7   9        8.03       94.04    479.25 o 
 -19   7   9      114.88     -186.91    200.92 o 
 -18   7   9       21.50     -196.64    131.09 o 
 -17   7   9      752.85      932.66    171.13 o 
 -16   7   9      693.86      481.17    147.47 o 
 -15   7   9     6614.05     7250.41    463.83 o 
 -14   7   9     1116.75     1115.10    192.87 o 
 -13   7   9     3163.35     2802.12    237.71 o 
 -12   7   9     1069.75     1175.09    131.45 o 
 -11   7   9     2971.23     3049.15    216.39 o 
 -10   7   9       18.20      -21.43     92.17 o 
  -9   7   9    18835.70    19376.53   1106.45 o 
  -8   7   9       28.32       -3.36     86.99 o 
  -7   7   9    29339.35    29099.86    835.00 o 
  -6   7   9      387.11      433.84    121.72 o 
  -5   7   9     8094.19     7055.28    258.97 o 
  -4   7   9     8680.71     8575.31    223.74 o 
  -3   7   9     9534.29     8621.78    224.74 o 
  -2   7   9    16857.33    16594.24    342.36 o 
  -1   7   9    35668.10    35766.31    687.43 o 
   0   7   9      750.16      718.71     86.26 o 
   1   7   9    33301.75    32119.23    682.24 o 
   2   7   9     5756.14     6137.28    176.66 o 
   3   7   9      981.55      907.96     73.41 o 
   4   7   9     4916.52     4991.17    157.59 o 
   5   7   9    12666.30    12401.75    346.56 o 
   6   7   9     1152.20     1273.01    110.80 o 
   7   7   9     3393.18     3327.08    161.39 o 
   8   7   9     1428.41     1576.44    188.58 o 
   9   7   9      209.30       84.08     92.68 o 
  10   7   9       84.75      125.98    105.61 o 
  11   7   9     1402.61     2101.07    228.06 o 
  12   7   9      125.83      259.28    165.07 o 
  13   7   9     7247.09     7470.22    413.76 o 
  14   7   9        8.01       16.45    185.46 o 
  15   7   9     3339.73     2969.90    887.22 o 
  16   7   9      101.05        6.22    195.40 o 
 -20   8   9       17.58     -127.76    209.33 o 
 -19   8   9      742.21     1217.98    202.39 o 
 -18   8   9     1628.93     1997.14    220.80 o 
 -17   8   9      164.68      292.40    149.64 o 
 -16   8   9     4690.74     4757.28    275.92 o 
 -15   8   9      636.73      616.40    244.69 o 
 -14   8   9     5549.41     5796.30    349.36 o 
 -13   8   9     5910.55     5389.78    252.01 o 
 -12   8   9      332.53      356.84    110.52 o 
 -11   8   9     2530.04     2737.44    172.42 o 
 -10   8   9      526.33      447.77    126.33 o 
  -9   8   9    10244.05    10055.61    363.80 o 
  -8   8   9     6007.59     6225.13    260.25 o 
  -7   8   9    15594.81    14935.88    476.63 o 
  -6   8   9      292.52      423.53     89.91 o 
  -5   8   9    18738.15    20112.44    523.95 o 
  -4   8   9     2124.69     2279.39    103.72 o 
  -3   8   9     3805.02     3601.97    130.11 o 
  -2   8   9      600.30      846.47     60.42 o 
  -1   8   9     3087.02     3419.64    109.48 o 
   0   8   9     7106.02     7470.86    183.33 o 
   1   8   9       23.14      -56.09     47.42 o 
   2   8   9     1720.91     1589.33     87.80 o 
   3   8   9      638.84      775.94     73.76 o 
   4   8   9    14969.78    14899.80    353.25 o 
   5   8   9      142.36      148.20     76.87 o 
   6   8   9    17960.14    16176.04    747.24 o 
   7   8   9     6146.69     5345.97    210.79 o 
   8   8   9     5867.88     5684.22    348.92 o 
   9   8   9     2695.83     2671.15    161.62 o 
  10   8   9      547.72      669.08    120.27 o 
  11   8   9     4904.34     4374.74    273.57 o 
  12   8   9     2564.30     2421.69    216.35 o 
  13   8   9      549.25      789.53    198.59 o 
  14   8   9     2687.78     2718.35    288.75 o 
  15   8   9        0.12     -132.80    201.53 o 
 -19   9   9     2105.47     2363.77    304.13 o 
 -18   9   9     1011.40      914.41    186.14 o 
 -17   9   9     5849.27     6194.74    435.72 o 
 -16   9   9       99.32       37.31    138.38 o 
 -15   9   9     4710.57     4763.26    264.66 o 
 -14   9   9       51.26     -273.54    182.36 o 
 -13   9   9     2146.74     2281.39    233.78 o 
 -12   9   9     3993.33     3417.56    200.36 o 
 -11   9   9        4.22     -136.86     91.24 o 
 -10   9   9     2914.75     2639.61    150.95 o 
  -9   9   9      572.17      749.63    120.51 o 
  -8   9   9      188.83      112.22    142.07 o 
  -7   9   9      924.86      955.63    123.25 o 
  -6   9   9       50.58      -18.60     77.08 o 
  -5   9   9     7179.16     6837.12    234.09 o 
  -4   9   9     9058.30     9534.50    293.42 o 
  -3   9   9     2537.69     2133.89    105.92 o 
  -2   9   9    27053.53    27905.88    614.59 o 
  -1   9   9     1409.93     1169.21     74.23 o 
   0   9   9    21443.49    20723.31    424.94 o 
   1   9   9      930.46     1008.25     70.74 o 
   2   9   9    15938.54    15459.56    365.27 o 
   3   9   9        3.88       40.48     57.48 o 
   4   9   9     6931.59     5841.20    207.72 o 
   5   9   9     1731.94     1641.67    120.77 o 
   6   9   9      364.58      372.22     94.29 o 
   7   9   9     1021.24     1189.27    116.68 o 
   8   9   9      693.20      601.61    108.44 o 
   9   9   9      473.32      219.86    101.92 o 
  10   9   9     1614.08     1566.20    145.96 o 
  11   9   9      766.03      822.30    133.44 o 
  12   9   9      527.19      582.47    133.72 o 
  13   9   9     3013.46     3209.41    245.72 o 
  14   9   9       65.94       63.94    190.69 o 
  15   9   9      466.23      283.71    179.10 o 
 -19  10   9       14.80      -94.46    187.55 o 
 -18  10   9      997.37      770.26    221.71 o 
 -17  10   9      151.26       -2.88    171.92 o 
 -16  10   9      454.16      490.32    189.72 o 
 -15  10   9       73.54       57.45    156.56 o 
 -14  10   9     1585.31     1741.85    590.33 o 
 -13  10   9       10.91     -114.39    148.06 o 
 -12  10   9     1306.83     1368.55    171.49 o 
 -11  10   9       78.23      127.36    108.05 o 
 -10  10   9     1346.42     1499.52    156.29 o 
  -9  10   9      631.51     1111.69    338.49 o 
  -8  10   9      846.78      879.11    204.66 o 
  -7  10   9     9385.67     9848.60    369.07 o 
  -6  10   9      107.31      -24.15     84.40 o 
  -5  10   9     6200.56     6342.18    233.74 o 
  -4  10   9      298.09      339.15     84.71 o 
  -3  10   9     1437.79     1288.25     90.51 o 
  -2  10   9        6.09      -15.32     54.31 o 
  -1  10   9     4289.53     4776.18    163.45 o 
   0  10   9      822.97      917.83     84.26 o 
   1  10   9     5100.53     4904.33    168.53 o 
   2  10   9     1218.81     1168.97    100.68 o 
   3  10   9      361.03      367.94     82.38 o 
   4  10   9       27.70       14.17     89.12 o 
   5  10   9      741.77      839.41    276.63 o 
   6  10   9      312.36      334.33    117.54 o 
   7  10   9     1291.98      850.87    141.72 o 
   8  10   9      162.54      264.61    122.66 o 
   9  10   9       55.53       62.00    119.09 o 
  10  10   9       11.59     -202.95    135.30 o 
  11  10   9        3.29     -103.45    123.27 o 
  12  10   9     1115.89     1082.29    176.00 o 
  13  10   9      488.83      573.34    207.71 o 
  14  10   9      553.30      262.92    217.50 o 
 -18  11   9       13.75      187.77    278.21 o 
 -17  11   9      101.17       32.54    455.65 o 
 -16  11   9      742.52      246.83    176.81 o 
 -15  11   9     1306.98     1348.45    280.45 o 
 -14  11   9       66.32      244.17    136.71 o 
 -13  11   9     3564.05     3169.97    300.37 o 
 -12  11   9      135.30        4.36    144.24 o 
 -11  11   9     2290.53     2047.47    185.00 o 
 -10  11   9      553.84      381.33    119.40 o 
  -9  11   9     4363.08     4378.93    329.80 o 
  -8  11   9     2564.63     2308.60    214.25 o 
  -7  11   9     1953.61     1864.29    164.30 o 
  -6  11   9      422.54      572.17    117.32 o 
  -5  11   9      212.24      154.89     87.76 o 
  -4  11   9      305.76      363.16     90.68 o 
  -3  11   9      164.97      308.89     86.76 o 
  -2  11   9     2245.21     2188.61    136.62 o 
  -1  11   9      504.39      665.32     80.39 o 
   0  11   9     3526.51     3907.98    156.63 o 
   1  11   9      331.66      340.09     74.55 o 
   2  11   9      812.07      868.89    123.02 o 
   3  11   9     2762.00     2665.91    267.44 o 
   4  11   9     1179.33     1193.29    141.48 o 
   5  11   9      212.45      117.64    107.71 o 
   6  11   9     2037.95     2308.16    182.16 o 
   7  11   9       12.35        7.34    113.37 o 
   8  11   9     1551.87     1605.51    173.95 o 
   9  11   9       96.81        6.41    117.73 o 
  10  11   9      210.01      355.54    141.88 o 
  11  11   9      175.58       69.42    144.91 o 
  12  11   9      573.20      606.16    157.54 o 
  13  11   9      234.22      419.17    221.37 o 
  14  11   9      454.98      916.12    245.65 o 
 -17  12   9        0.68      188.68    205.31 o 
 -16  12   9      535.75      387.45    525.94 o 
 -15  12   9       29.09      359.67    197.88 o 
 -14  12   9      109.10      190.21    205.95 o 
 -13  12   9     1743.73     2075.76    315.57 o 
 -12  12   9      261.94      790.09    203.90 o 
 -11  12   9     2631.97     2559.36    248.73 o 
 -10  12   9      391.86      365.65    127.85 o 
  -9  12   9     7674.88     7296.21    323.88 o 
  -8  12   9       50.49       32.98    105.12 o 
  -7  12   9     6427.31     6226.82    287.47 o 
  -6  12   9     2397.15     2300.52    159.09 o 
  -5  12   9     1391.22     1425.62    165.59 o 
  -4  12   9     5306.40     5523.34    324.65 o 
  -3  12   9       24.68       80.20    105.59 o 
  -2  12   9        0.21      -46.82     79.01 o 
  -1  12   9       91.70       -1.65     79.55 o 
   0  12   9      715.35      693.07    103.90 o 
   1  12   9      640.35      641.81    125.15 o 
   2  12   9      223.40      240.57    102.40 o 
   3  12   9      316.74      137.63    140.23 o 
   4  12   9     2186.90     1987.29    403.06 o 
   5  12   9     2003.32     2206.48    242.34 o 
   6  12   9      954.75      900.45    191.80 o 
   7  12   9     2438.20     2896.31    275.07 o 
   8  12   9     1837.91     1658.70    238.35 o 
   9  12   9      117.55     -104.05    302.79 o 
  10  12   9      659.07      699.39    200.04 o 
  11  12   9       67.82     -197.31    164.20 o 
  12  12   9      103.68        3.93    183.48 o 
  13  12   9        2.12      232.48    191.13 o 
 -17  13   9       80.27      116.25    233.97 o 
 -16  13   9       52.03      138.61    214.31 o 
 -15  13   9     1283.54     1727.46    279.25 o 
 -14  13   9       52.16      102.86    190.47 o 
 -13  13   9      311.98      318.17    192.76 o 
 -12  13   9      109.22       23.17    214.80 o 
 -11  13   9      463.67      829.29    201.46 o 
 -10  13   9      165.82      198.40    127.68 o 
  -9  13   9      125.90      145.72    121.25 o 
  -8  13   9       26.76       67.90    113.26 o 
  -7  13   9     1770.43     1927.02    176.75 o 
  -6  13   9       81.76      136.94     98.23 o 
  -5  13   9     8132.10     6873.27    407.50 o 
  -4  13   9     6638.38     6460.86    259.78 o 
  -3  13   9     2149.55     1804.22    146.28 o 
  -2  13   9    11995.62    11912.00    374.02 o 
  -1  13   9       15.44      -52.78     87.91 o 
   0  13   9     6294.33     5469.22    229.87 o 
   1  13   9       35.35       38.83    119.19 o 
   2  13   9     1182.44     1263.25    146.84 o 
   3  13   9     1361.96     1148.75    236.92 o 
   4  13   9       14.83       21.70    147.94 o 
   5  13   9        1.07        8.47    149.37 o 
   6  13   9        0.22       54.12    406.50 o 
   7  13   9     1424.67     1323.53    227.27 o 
   8  13   9     1082.45     1120.26    290.50 o 
   9  13   9       98.09      118.92    172.15 o 
  10  13   9       80.57      217.37    241.84 o 
  11  13   9        3.17     -190.33    173.31 o 
  12  13   9        5.22     -230.45    174.97 o 
 -16  14   9      838.68     1096.72    368.16 o 
 -15  14   9      151.22      102.24    212.53 o 
 -14  14   9     2799.42     3277.35    355.62 o 
 -13  14   9      297.20      428.63    206.10 o 
 -12  14   9      138.36      -40.80    177.95 o 
 -11  14   9       37.09      -34.94    175.97 o 
 -10  14   9     1529.02     1366.55    231.04 o 
  -9  14   9       10.53       96.16    146.25 o 
  -8  14   9      645.79      560.50    144.26 o 
  -7  14   9       50.36       28.61    116.40 o 
  -6  14   9      844.54      911.01    137.46 o 
  -5  14   9      181.92      309.89    110.27 o 
  -4  14   9      190.30      242.20    103.08 o 
  -3  14   9     4098.57     4405.71    217.36 o 
  -2  14   9     1414.13     1333.52    139.83 o 
  -1  14   9       70.25       35.39     94.60 o 
   0  14   9     1124.22      773.48    120.24 o 
   1  14   9      766.43      977.29    129.69 o 
   2  14   9      106.36      111.87    319.99 o 
   3  14   9     2349.82     2437.67    261.15 o 
   4  14   9     3753.80     3811.33    624.25 o 
   5  14   9       43.50      -59.13    195.63 o 
   6  14   9     3567.24     3366.50    519.06 o 
   7  14   9      134.86      -17.24    165.24 o 
   8  14   9      597.38      631.92    205.26 o 
   9  14   9        1.92      290.79    184.52 o 
  10  14   9       38.08      187.65    193.82 o 
  11  14   9      111.05       46.29    195.17 o 
 -14  15   9       62.36     -176.39    276.24 o 
 -13  15   9     1230.87     1716.58    289.88 o 
 -12  15   9      492.21      125.16    199.85 o 
 -11  15   9      109.16      162.21    180.04 o 
 -10  15   9      596.14      900.12    236.92 o 
  -9  15   9     1762.59     2091.02    208.23 o 
  -8  15   9      257.66      -34.85    154.66 o 
  -7  15   9     1776.70     1508.57    184.68 o 
  -6  15   9        3.94      102.47    108.58 o 
  -5  15   9      267.90      493.66    121.53 o 
  -4  15   9       34.58     -133.57     97.65 o 
  -3  15   9        6.86       28.66     96.81 o 
  -2  15   9     2395.55     2610.29    178.50 o 
  -1  15   9        2.21      -91.59     97.44 o 
   0  15   9     3165.41     3022.43    351.85 o 
   1  15   9     1503.61     1575.26    151.84 o 
   2  15   9     1086.13     1015.17    208.96 o 
   3  15   9      184.51      237.15    166.39 o 
   4  15   9      743.48     1056.91    212.34 o 
   5  15   9      438.82      536.03    202.18 o 
   6  15   9      530.99      374.43    190.02 o 
   7  15   9        0.24       77.49    182.36 o 
   8  15   9        4.73      -43.51    185.80 o 
   9  15   9      626.77      573.93    213.73 o 
  10  15   9      247.55      330.00    198.44 o 
 -13  16   9      161.09      318.61    223.80 o 
 -12  16   9       10.50     -265.18    184.44 o 
 -11  16   9       49.34       89.74    254.62 o 
 -10  16   9       80.63      111.56    190.43 o 
  -9  16   9      192.25      373.38    151.12 o 
  -8  16   9       14.43      -33.82    134.68 o 
  -7  16   9     1418.46     1626.18    196.43 o 
  -6  16   9      312.55      308.44    125.65 o 
  -5  16   9     2252.83     2603.12    194.33 o 
  -4  16   9      210.57      107.65    160.91 o 
  -3  16   9      204.73      199.62    115.00 o 
  -2  16   9      447.93      353.09    118.94 o 
  -1  16   9       42.15       19.39    105.51 o 
   0  16   9      118.26      194.46    112.74 o 
   1  16   9      400.64      522.76    153.24 o 
   2  16   9       68.70      -85.84    163.59 o 
   3  16   9      183.19     -146.25    150.32 o 
   4  16   9        7.36       48.92    172.90 o 
   5  16   9       74.67      107.58    209.89 o 
   6  16   9      176.11      515.84    207.85 o 
   7  16   9      183.81      168.96    212.83 o 
   8  16   9       52.82      -19.23    184.15 o 
   9  16   9      948.09      964.95    319.01 o 
 -11  17   9       66.73       64.88    199.31 o 
 -10  17   9      738.18      955.40    467.45 o 
  -9  17   9      153.22      231.02    268.38 o 
  -8  17   9       83.93      105.23    144.99 o 
  -7  17   9        8.37      145.89    139.34 o 
  -6  17   9       57.03      148.76    139.02 o 
  -5  17   9      513.48      575.90    167.29 o 
  -4  17   9       14.51      -73.40    111.91 o 
  -3  17   9       22.08     -155.75    103.83 o 
  -2  17   9      533.42      481.38    127.87 o 
  -1  17   9     1703.73     1878.99    173.48 o 
   0  17   9      669.82      785.57    139.33 o 
   1  17   9      626.44      653.76    164.83 o 
   2  17   9      525.49      861.89    219.80 o 
   3  17   9       11.35       53.79    182.02 o 
   4  17   9      136.05      356.89    196.92 o 
   5  17   9        9.40     -100.75    176.75 o 
   6  17   9        0.27      210.22    202.09 o 
   7  17   9        4.83     -234.95    194.61 o 
  -9  18   9        6.89     -258.21    183.07 o 
  -8  18   9       50.58       91.76    151.32 o 
  -7  18   9      147.98      139.51    152.01 o 
  -6  18   9      196.38      532.06    159.01 o 
  -5  18   9      364.87      365.49    225.90 o 
  -4  18   9      731.69     1021.82    155.65 o 
  -3  18   9     1065.59      828.84    146.09 o 
  -2  18   9      241.47      224.76    121.24 o 
  -1  18   9       39.10      -33.16    111.46 o 
   0  18   9      191.68     -180.90    130.16 o 
   1  18   9      147.43       -8.71    207.88 o 
   2  18   9        0.44     -223.39    169.40 o 
   3  18   9      256.34       20.01    180.22 o 
   4  18   9        1.74      -27.62    180.74 o 
   5  18   9        1.71     -142.79    180.99 o 
  -6  19   9      125.40      210.81    148.45 o 
  -5  19   9      162.95      278.71    138.59 o 
  -4  19   9        2.15        5.75    125.20 o 
  -3  19   9      145.95      156.92    128.59 o 
  -2  19   9       40.28      149.51    124.54 o 
  -1  19   9       48.50      238.70    256.46 o 
   0  19   9      107.43      -67.71    211.76 o 
   1  19   9       25.47      166.75    154.57 o 
 -22   0  10       14.74      153.36    359.80 o 
 -20   0  10      661.59      522.01    356.85 o 
 -18   0  10        1.25      428.62    277.23 o 
 -16   0  10      196.77     -112.99    228.07 o 
 -14   0  10      703.50      652.76    199.56 o 
 -12   0  10      808.39      784.49    184.82 o 
 -10   0  10    52086.03    52980.64   2495.03 o 
  -8   0  10   203096.91   210884.45   9502.37 o 
  -6   0  10   122343.95   133202.19   6043.92 o 
  -4   0  10     3923.23     4283.24    280.18 o 
  -2   0  10    76152.85    82546.23   2616.75 o 
   0   0  10     1624.88     1596.71     82.85 o 
   2   0  10    14706.87    13684.65    496.21 o 
   4   0  10    11457.25    12017.71    569.69 o 
   6   0  10    31591.33    31398.66   1623.54 o 
   8   0  10     7316.41     6345.72    464.99 o 
  10   0  10     9237.25     7277.67    525.94 o 
  12   0  10     6388.12     6577.73    537.74 o 
  14   0  10     7461.22     7118.42    583.94 o 
  16   0  10      747.86      646.86    328.35 o 
 -22   1  10      166.24       69.50    243.75 o 
 -21   1  10      149.39       64.19    244.78 o 
 -20   1  10       42.51       97.75    222.28 o 
 -19   1  10      553.88      655.26    341.62 o 
 -18   1  10      121.86      -66.15    186.02 o 
 -17   1  10     3318.08     3149.80    226.84 o 
 -16   1  10     2756.37     3042.20    179.92 o 
 -15   1  10     7717.13     8035.31    384.95 o 
 -14   1  10     1778.52     2029.14    306.72 o 
 -13   1  10     7885.95     8107.10    374.33 o 
 -12   1  10       34.51       58.98     98.01 o 
 -11   1  10     1894.07     1694.52    349.48 o 
 -10   1  10     8141.38     8618.54    421.25 o 
  -9   1  10    22772.41    23322.58   1072.53 o 
  -8   1  10     7998.24     7584.06    832.66 o 
  -7   1  10    45513.24    48208.39   1604.37 o 
  -6   1  10     8425.93     8415.09    500.38 o 
  -5   1  10     1235.60     1208.09     92.62 o 
  -4   1  10    10235.29     9770.78    263.48 o 
  -3   1  10   195135.53   207435.38   4581.53 o 
  -2   1  10    10038.26     9926.84    267.00 o 
  -1   1  10    67026.67    69937.43   1574.74 o 
   0   1  10    23348.11    23113.80    492.94 o 
   1   1  10    12774.32    11582.06    269.42 o 
   2   1  10     4165.50     3927.27    139.94 o 
   3   1  10     3132.46     2957.31    118.68 o 
   4   1  10     3909.71     3246.71    159.35 o 
   5   1  10      781.32      744.99     71.75 o 
   6   1  10     3700.55     4118.46    151.60 o 
   7   1  10      356.96      740.79    108.08 o 
   8   1  10      226.36      475.12    141.76 o 
   9   1  10      232.14       53.57    129.60 o 
  10   1  10       19.86       32.44    138.83 o 
  11   1  10      175.63      153.38    261.50 o 
  12   1  10      577.86     1041.96    199.74 o 
  13   1  10     3146.49     2456.36    266.55 o 
  14   1  10     3353.80     3123.85    537.74 o 
  15   1  10     1307.81     1720.14    267.41 o 
  16   1  10      128.76      188.35    217.53 o 
  17   1  10        0.32      -29.88    281.16 o 
 -22   2  10        4.46      -92.87    245.24 o 
 -21   2  10     1038.66     1110.02    267.48 o 
 -20   2  10      314.62      135.54    233.12 o 
 -19   2  10       20.89        6.74    203.16 o 
 -18   2  10     1037.33     1319.66    181.71 o 
 -17   2  10     5263.90     5627.56    292.63 o 
 -16   2  10     7828.78     6995.72    268.82 o 
 -15   2  10    12294.78    12202.54    511.92 o 
 -14   2  10     5965.19     6032.05    319.37 o 
 -13   2  10     9882.48    10292.04    442.79 o 
 -12   2  10      925.07      825.73    137.22 o 
 -11   2  10      106.23      136.87     99.64 o 
 -10   2  10     8973.83     9642.75    408.74 o 
  -9   2  10     2833.51     2567.89    201.04 o 
  -8   2  10    47445.36    49439.62   2330.86 o 
  -7   2  10      425.35      562.58    101.57 o 
  -6   2  10    23394.34    23128.46    810.17 o 
  -5   2  10     2913.63     2746.56    133.56 o 
  -4   2  10     6338.97     7137.12    206.19 o 
  -3   2  10     1217.75     1219.38     62.29 o 
  -2   2  10    21381.25    20375.73    440.27 o 
  -1   2  10    18658.45    18035.15    394.83 o 
   0   2  10     6407.93     6116.07    164.23 o 
   1   2  10     7931.37     8599.52    213.89 o 
   2   2  10     6003.01     5706.15    292.11 o 
   3   2  10    16422.21    16597.71    530.26 o 
   4   2  10       39.65       50.73     65.64 o 
   5   2  10    44573.23    44457.05   1188.45 o 
   6   2  10        6.38      -98.31     69.69 o 
   7   2  10    32436.66    32791.54    905.61 o 
   8   2  10     3759.98     3753.87    372.25 o 
   9   2  10     2831.85     2224.84    243.31 o 
  10   2  10    12690.02    11311.13    498.06 o 
  11   2  10      458.86      398.84    169.57 o 
  12   2  10      402.74      324.29    167.40 o 
  13   2  10     3159.59     2954.12    677.34 o 
  14   2  10     2205.79     2187.92    261.99 o 
  15   2  10     1394.30      955.79    218.60 o 
  16   2  10       56.37     -100.32    210.87 o 
  17   2  10       41.03      382.16    524.96 o 
 -21   3  10      948.44     1401.55    282.02 o 
 -20   3  10     1973.70     2887.07    324.63 o 
 -19   3  10       36.99      -39.38    323.92 o 
 -18   3  10     4211.44     4260.88    298.39 o 
 -17   3  10     1343.50     1484.51    183.27 o 
 -16   3  10    17945.22    17418.73    575.52 o 
 -15   3  10     1531.10     1357.01    152.98 o 
 -14   3  10    20038.25    19086.07   1109.40 o 
 -13   3  10      459.10      342.03    121.49 o 
 -12   3  10     4752.02     4317.61    265.92 o 
 -11   3  10      210.94      191.21    104.94 o 
 -10   3  10       39.23       75.85    137.63 o 
  -9   3  10     3190.09     2940.37    283.12 o 
  -8   3  10      742.12      659.41    203.00 o 
  -7   3  10    27790.53    28997.10   1000.28 o 
  -6   3  10        5.54       -8.95     69.50 o 
  -5   3  10     6757.23     7366.69    249.50 o 
  -4   3  10       17.91       17.68     43.04 o 
  -3   3  10     1602.33     1640.24     98.77 o 
  -2   3  10    12605.38    12595.31    259.85 o 
  -1   3  10     9545.15    10131.35    242.47 o 
   0   3  10    33663.36    33780.56    706.70 o 
   1   3  10        4.26       -6.31     41.08 o 
   2   3  10     5990.45     5588.41    158.51 o 
   3   3  10      106.86      132.36     49.06 o 
   4   3  10     5351.69     5452.06    177.71 o 
   5   3  10     4794.55     5086.35    247.02 o 
   6   3  10    32611.97    32448.67    893.30 o 
   7   3  10      930.70      784.88    105.00 o 
   8   3  10    12953.89    12383.05    482.46 o 
   9   3  10     1517.57     1404.82    195.63 o 
  10   3  10      998.18      739.57    166.43 o 
  11   3  10      617.10      727.59    181.07 o 
  12   3  10    12173.44    11682.38    532.64 o 
  13   3  10     2184.73     2215.70    255.07 o 
  14   3  10     4653.45     4539.05    343.04 o 
  15   3  10     1506.74     1369.61    255.40 o 
  16   3  10      249.90      190.19    199.54 o 
 -21   4  10     7172.00     7653.95   1032.22 o 
 -20   4  10     1170.51     1033.70    258.43 o 
 -19   4  10      853.03     1012.33    481.70 o 
 -18   4  10      233.88      280.37    150.20 o 
 -17   4  10     1717.51     2069.81    280.71 o 
 -16   4  10        9.09       40.99    143.73 o 
 -15   4  10    10342.92     9597.52    454.20 o 
 -14   4  10     5277.82     4791.04    284.70 o 
 -13   4  10        6.85     -107.08    102.60 o 
 -12   4  10      222.82      -76.26    120.43 o 
 -11   4  10     5923.37     5623.71    297.87 o 
 -10   4  10     2920.86     2102.41    205.95 o 
  -9   4  10     1637.64     1171.65    136.46 o 
  -8   4  10     1031.56     1155.23    144.51 o 
  -7   4  10     4711.22     4595.43    242.22 o 
  -6   4  10      371.44      372.13     90.99 o 
  -5   4  10     6085.55     6208.19    223.70 o 
  -4   4  10      699.05      631.83     53.63 o 
  -3   4  10     2738.22     3043.27     93.07 o 
  -2   4  10      261.84      475.63     43.62 o 
  -1   4  10    10300.51     9319.52    228.66 o 
   0   4  10      252.92      280.80     64.52 o 
   1   4  10    19454.11    19987.67    440.26 o 
   2   4  10     4811.66     4284.65    152.73 o 
   3   4  10      128.76       72.30     47.56 o 
   4   4  10     1137.51     1147.66     76.63 o 
   5   4  10    30573.06    32132.82    759.46 o 
   6   4  10     3317.57     3393.06    172.22 o 
   7   4  10    31143.38    30987.15    960.50 o 
   8   4  10       53.04       31.22    108.27 o 
   9   4  10     7114.41     7632.32    293.73 o 
  10   4  10      202.94       -7.03    254.12 o 
  11   4  10     1781.27     1888.25    536.27 o 
  12   4  10      301.48      462.00    184.84 o 
  13   4  10     8858.91     8721.79    453.92 o 
  14   4  10      474.90      612.31    314.09 o 
  15   4  10      830.08      924.83    347.02 o 
  16   4  10      346.11       44.26    399.62 o 
 -21   5  10      751.58      898.28    273.50 o 
 -20   5  10      493.49      631.10    257.56 o 
 -19   5  10      218.54        4.32    145.47 o 
 -18   5  10     3401.35     3779.79    382.06 o 
 -17   5  10     1299.43     1487.33    187.79 o 
 -16   5  10    17792.73    17910.22    595.99 o 
 -15   5  10     3041.45     3830.85    285.05 o 
 -14   5  10     6098.24     5866.06    294.29 o 
 -13   5  10      606.87      726.45    145.90 o 
 -12   5  10     1252.50      761.86    147.19 o 
 -11   5  10     6368.84     6439.37    317.87 o 
 -10   5  10     5263.09     5058.42    271.03 o 
  -9   5  10     4453.75     4739.13    258.41 o 
  -8   5  10     6000.51     5796.87    287.66 o 
  -7   5  10     7958.04     9207.31    388.22 o 
  -6   5  10      596.66      716.96    251.67 o 
  -5   5  10     3784.40     3319.11    129.78 o 
  -4   5  10     1474.50     1633.36     70.92 o 
  -3   5  10      808.08      687.66     56.27 o 
  -2   5  10     7872.41     6830.39    163.72 o 
  -1   5  10    13453.82    13642.80    285.53 o 
   0   5  10    40242.54    38816.38    810.30 o 
   1   5  10    20041.27    22782.64    497.73 o 
   2   5  10    13101.09    12571.47    299.95 o 
   3   5  10      353.02      582.97     63.93 o 
   4   5  10     7800.19     7734.81    209.59 o 
   5   5  10     3643.77     3753.96    159.13 o 
   6   5  10    17475.75    17267.02    459.22 o 
   7   5  10       44.63       11.89     82.65 o 
   8   5  10     4662.34     4397.01    448.07 o 
   9   5  10      985.07     1062.84    130.21 o 
  10   5  10        5.89       50.23    143.89 o 
  11   5  10     1942.78     2457.70    368.65 o 
  12   5  10     3419.10     4096.86    396.67 o 
  13   5  10     1687.26     2096.43    264.45 o 
  14   5  10     4858.25     4487.90    337.73 o 
  15   5  10      473.70      381.68    202.89 o 
  16   5  10       44.99     -220.21    275.26 o 
 -21   6  10       41.91     -184.92    218.57 o 
 -20   6  10      655.65      682.80    552.49 o 
 -19   6  10      620.96      643.90    175.55 o 
 -18   6  10       24.33      194.52    149.95 o 
 -17   6  10     9721.16    10018.67    410.96 o 
 -16   6  10      225.98      460.37    144.94 o 
 -15   6  10    11946.50    11142.86    514.59 o 
 -14   6  10       27.97     -151.17    100.78 o 
 -13   6  10      432.43      400.53    141.07 o 
 -12   6  10      730.03      591.65    127.19 o 
 -11   6  10     3777.71     4024.80    246.22 o 
 -10   6  10    23818.70    22918.73   1488.37 o 
  -9   6  10        7.59      -63.56     84.54 o 
  -8   6  10    40323.07    40972.13   1393.37 o 
  -7   6  10       44.63       23.27     82.37 o 
  -6   6  10    13272.00    13335.89    420.88 o 
  -5   6  10     8864.02     8149.54    358.72 o 
  -4   6  10     8550.05     8139.25    213.16 o 
  -3   6  10     7907.69     7428.19    177.20 o 
  -2   6  10     9824.65    10089.58    242.68 o 
  -1   6  10     3689.90     3889.48    116.20 o 
   0   6  10    29892.99    28786.25    616.33 o 
   1   6  10     2220.13     2559.42    156.16 o 
   2   6  10      296.54      331.45     59.56 o 
   3   6  10    15532.36    15988.87    421.36 o 
   4   6  10     2541.88     2254.11    125.53 o 
   5   6  10    16058.47    16026.33    429.50 o 
   6   6  10      982.17      873.63    100.29 o 
   7   6  10     6663.31     6673.66    240.08 o 
   8   6  10      174.79      -15.96     93.32 o 
   9   6  10     1485.79     1573.64    149.36 o 
  10   6  10     3632.91     3313.54    200.36 o 
  11   6  10      142.37     -308.15    207.92 o 
  12   6  10     3413.81     3239.01    286.05 o 
  13   6  10     1413.27     1491.32    455.65 o 
  14   6  10     1002.04      863.09    222.10 o 
  15   6  10      420.75      436.17    259.04 o 
  16   6  10      241.20      117.44    210.35 o 
 -20   7  10      412.20      592.91    241.32 o 
 -19   7  10      316.50      161.21    163.39 o 
 -18   7  10        6.29       36.76    211.41 o 
 -17   7  10      507.97      592.74    161.03 o 
 -16   7  10      619.26      465.31    149.82 o 
 -15   7  10     3574.06     3776.01    364.23 o 
 -14   7  10        8.37      130.03    149.91 o 
 -13   7  10     8258.57     8204.14    320.06 o 
 -12   7  10     5151.12     5091.84    290.00 o 
 -11   7  10        1.89       11.71    101.32 o 
 -10   7  10     6660.14     6793.00    339.31 o 
  -9   7  10     7204.11     6574.38    328.05 o 
  -8   7  10      347.42      573.02    101.17 o 
  -7   7  10      605.73      497.17     92.77 o 
  -6   7  10      838.04      963.34    134.14 o 
  -5   7  10     8976.26     8759.98    265.20 o 
  -4   7  10     1692.08     1549.22     86.41 o 
  -3   7  10    43491.74    40615.00    777.21 o 
  -2   7  10     1737.31     1947.50     83.27 o 
  -1   7  10    71998.27    75019.82   1396.22 o 
   0   7  10     1302.25     1220.09     71.26 o 
   1   7  10    35984.51    35790.73    758.29 o 
   2   7  10      444.36      342.99     59.89 o 
   3   7  10     2017.86     2136.12    106.67 o 
   4   7  10      223.81      265.14     61.96 o 
   5   7  10       98.36      183.44     78.64 o 
   6   7  10       96.79      114.12    118.91 o 
   7   7  10      981.63     1007.60    115.15 o 
   8   7  10       22.98       18.44     86.75 o 
   9   7  10       49.45      -19.74     94.60 o 
  10   7  10       19.53      -75.35     97.58 o 
  11   7  10     1576.18     1802.17    220.44 o 
  12   7  10     1000.85     1163.98    226.11 o 
  13   7  10     1353.02     1390.02    236.74 o 
  14   7  10      633.26      812.63    289.02 o 
  15   7  10      126.12      176.03    370.62 o 
 -20   8  10      163.12      173.37    169.00 o 
 -19   8  10      693.67      640.34    177.26 o 
 -18   8  10      563.38      700.87    175.62 o 
 -17   8  10      483.46      743.68    165.37 o 
 -16   8  10       85.79     -141.43    134.49 o 
 -15   8  10     1742.64     1706.46    229.74 o 
 -14   8  10     2377.55     2450.89    244.58 o 
 -13   8  10     3909.70     3651.66    209.46 o 
 -12   8  10     6052.99     6110.22    275.17 o 
 -11   8  10     2810.23     2345.62    205.89 o 
 -10   8  10    24883.23    25701.41   1304.54 o 
  -9   8  10      108.11        7.62     86.07 o 
  -8   8  10    41845.81    39888.53   1688.62 o 
  -7   8  10      139.69      181.25     89.06 o 
  -6   8  10    25607.65    26121.87    760.89 o 
  -5   8  10       15.62      -37.48     58.13 o 
  -4   8  10      219.99      138.09     54.51 o 
  -3   8  10     3517.89     3423.46    128.85 o 
  -2   8  10     2695.44     2660.96     97.29 o 
  -1   8  10       75.65       53.50     45.33 o 
   0   8  10     2229.52     2135.70     89.37 o 
   1   8  10     8142.91     7943.08    216.98 o 
   2   8  10        3.03      -39.42     52.63 o 
   3   8  10     7625.71     7651.57    216.08 o 
   4   8  10     6413.74     6541.65    227.84 o 
   5   8  10     6564.88     6331.76    315.43 o 
   6   8  10     1123.77     1391.49    176.80 o 
   7   8  10     3338.05     3187.54    299.09 o 
   8   8  10       22.67      104.47     93.94 o 
   9   8  10       47.84       33.84     98.54 o 
  10   8  10      450.99      453.80    172.69 o 
  11   8  10       24.22       84.56    111.83 o 
  12   8  10     1611.69     1287.56    200.37 o 
  13   8  10      420.94      663.26    175.33 o 
  14   8  10      452.08      292.86    287.06 o 
  15   8  10       81.81      135.74    198.31 o 
 -19   9  10        1.63       89.70    165.96 o 
 -18   9  10       40.17     -182.86    140.88 o 
 -17   9  10      193.61       32.38    141.93 o 
 -16   9  10      308.13      226.03    160.60 o 
 -15   9  10     2186.67     2351.36    257.85 o 
 -14   9  10     2167.21     2105.40    233.49 o 
 -13   9  10     3045.71     3657.23    213.32 o 
 -12   9  10     3170.19     3255.36    334.50 o 
 -11   9  10     3867.90     3473.34    176.81 o 
 -10   9  10     3181.13     3257.16    374.16 o 
  -9   9  10     6104.92     5747.39    399.39 o 
  -8   9  10     5955.63     6014.19    264.55 o 
  -7   9  10     5825.26     5856.90    364.43 o 
  -6   9  10     1176.11     1036.39    132.48 o 
  -5   9  10      775.10      700.21     89.82 o 
  -4   9  10     5874.02     5524.70    176.70 o 
  -3   9  10     1353.98     1462.93     92.39 o 
  -2   9  10    10414.46     9742.30    227.99 o 
  -1   9  10    10965.48    10161.09    235.66 o 
   0   9  10     4419.65     4453.19    136.27 o 
   1   9  10     5379.84     5045.03    163.79 o 
   2   9  10      374.52      563.47     72.49 o 
   3   9  10      704.12      682.31     78.19 o 
   4   9  10      310.34      264.78     81.94 o 
   5   9  10     1581.86     1525.18    137.35 o 
   6   9  10     1640.41     1544.15    173.25 o 
   7   9  10      137.83      162.20     93.40 o 
   8   9  10      123.11       71.01     94.86 o 
   9   9  10      607.77      676.05    122.12 o 
  10   9  10     1062.18     1194.08    142.62 o 
  11   9  10       30.24       -9.38    112.15 o 
  12   9  10      368.26      359.99    157.59 o 
  13   9  10      604.45      757.16    177.36 o 
  14   9  10      556.84      366.84    171.13 o 
 -19  10  10      315.35      278.06    205.41 o 
 -18  10  10      142.16       99.29    187.71 o 
 -17  10  10       15.52      -22.95    170.58 o 
 -16  10  10      781.10      704.41    397.16 o 
 -15  10  10       54.36      -94.44    160.46 o 
 -14  10  10     1780.60     1335.01    307.70 o 
 -13  10  10     1055.24     1537.69    228.50 o 
 -12  10  10     2065.04     2156.29    198.25 o 
 -11  10  10        0.21      138.52    104.29 o 
 -10  10  10     1059.47     1295.16    152.41 o 
  -9  10  10     3796.23     4238.02    330.88 o 
  -8  10  10      331.46      314.96    107.41 o 
  -7  10  10      331.39      295.97    102.54 o 
  -6  10  10      656.02      387.19    104.65 o 
  -5  10  10     1666.27     1416.08    120.04 o 
  -4  10  10      353.21      195.78     84.90 o 
  -3  10  10     5411.61     5552.97    180.91 o 
  -2  10  10     1551.19     1614.69    100.20 o 
  -1  10  10      920.47      956.21     85.57 o 
   0  10  10     5823.42     5918.85    188.85 o 
   1  10  10      295.96      389.74     83.35 o 
   2  10  10     1347.91     1199.88    166.87 o 
   3  10  10       78.61       93.78    135.64 o 
   4  10  10     2194.82     2085.54    185.01 o 
   5  10  10     7371.70     6855.34    296.75 o 
   6  10  10       36.57     -165.92    110.62 o 
   7  10  10     6689.42     6651.58    300.99 o 
   8  10  10     2909.17     2777.92    205.52 o 
   9  10  10      823.54     1118.50    163.56 o 
  10  10  10     2517.19     2772.21    216.31 o 
  11  10  10      305.51      403.05    150.01 o 
  12  10  10       12.29       77.19    186.12 o 
  13  10  10      217.49      -64.31    185.38 o 
  14  10  10       48.98     -137.06    191.82 o 
 -18  11  10     1613.31     1856.86    272.47 o 
 -17  11  10      341.23      433.92    197.36 o 
 -16  11  10     2455.63     2125.20    229.24 o 
 -15  11  10      209.23      198.62    228.94 o 
 -14  11  10     3769.79     3907.35    503.33 o 
 -13  11  10      173.99      229.35    167.90 o 
 -12  11  10     4787.63     4920.16    449.55 o 
 -11  11  10      221.05      215.03    131.78 o 
 -10  11  10      482.69      322.28    131.11 o 
  -9  11  10      466.82      660.19    133.35 o 
  -8  11  10       29.68       14.09    103.08 o 
  -7  11  10      541.17      609.40    123.23 o 
  -6  11  10      374.73      249.79    105.59 o 
  -5  11  10      760.61      457.70     99.38 o 
  -4  11  10     2434.90     2113.60    143.43 o 
  -3  11  10       37.41       33.10     64.98 o 
  -2  11  10     2465.36     2435.00    123.96 o 
  -1  11  10       56.79       33.94     62.79 o 
   0  11  10     1278.90     1348.25    100.14 o 
   1  11  10     1700.58     1653.14    121.37 o 
   2  11  10      542.75      641.58     97.13 o 
   3  11  10     1614.38     1738.65    214.24 o 
   4  11  10      159.80      239.83    113.33 o 
   5  11  10     1679.02     1543.35    164.96 o 
   6  11  10     3840.86     3581.12    239.41 o 
   7  11  10       15.41       11.37    146.08 o 
   8  11  10     1714.86     1981.11    191.07 o 
   9  11  10      874.34      835.79    157.55 o 
  10  11  10      142.51     -123.17    149.52 o 
  11  11  10        8.15      -38.65    165.75 o 
  12  11  10      447.20      599.14    253.62 o 
  13  11  10       11.13     -176.53    214.31 o 
 -17  12  10      946.66     1543.12    282.96 o 
 -16  12  10      576.38      322.85    199.81 o 
 -15  12  10     1208.68     1367.10    372.58 o 
 -14  12  10        4.45       89.63    261.01 o 
 -13  12  10      749.73      933.09    516.11 o 
 -12  12  10      439.02       57.02    309.67 o 
 -11  12  10        0.72      -72.92    116.00 o 
 -10  12  10      165.85      229.46    233.70 o 
  -9  12  10     2458.03     2264.18    192.06 o 
  -8  12  10       33.00      140.37    111.78 o 
  -7  12  10       14.94     -114.01    101.05 o 
  -6  12  10      968.35     1083.51    127.34 o 
  -5  12  10       75.30      -74.40     85.28 o 
  -4  12  10     1280.17     1223.85    125.69 o 
  -3  12  10       31.64      -67.92     82.60 o 
  -2  12  10      240.61      239.47     90.02 o 
  -1  12  10      388.95      375.22     95.02 o 
   0  12  10     3724.10     3551.65    194.59 o 
   1  12  10       87.80      145.62     90.18 o 
   2  12  10     2253.05     2175.29    172.02 o 
   3  12  10       51.56     -184.46    153.36 o 
   4  12  10     4100.34     3429.35    279.22 o 
   5  12  10     2867.48     3244.17    283.37 o 
   6  12  10     1183.46     1213.36    211.20 o 
   7  12  10     4486.25     4822.70    734.35 o 
   8  12  10        0.35      242.51    168.13 o 
   9  12  10      328.53      140.28    178.77 o 
  10  12  10      290.33      297.42    375.04 o 
  11  12  10      105.37       14.27    178.93 o 
  12  12  10       67.54     -199.49    168.58 o 
 -17  13  10      535.75     1058.96    269.30 o 
 -16  13  10      174.67      139.00    205.03 o 
 -15  13  10      179.53      199.12    201.98 o 
 -14  13  10        1.90       62.73    371.11 o 
 -13  13  10       18.56     -237.76    158.51 o 
 -12  13  10      443.06      537.63    201.74 o 
 -11  13  10       51.39      141.60    128.65 o 
 -10  13  10     4545.58     4349.10    285.47 o 
  -9  13  10       39.32     -198.75    132.50 o 
  -8  13  10     1231.47     1513.98    257.21 o 
  -7  13  10       93.81       62.91    112.67 o 
  -6  13  10       68.89       63.27     96.45 o 
  -5  13  10      439.20      341.32    106.66 o 
  -4  13  10       37.55       28.14     94.95 o 
  -3  13  10      564.97      581.20    118.20 o 
  -2  13  10     1605.50     1631.46    143.55 o 
  -1  13  10     2801.57     2651.22    196.34 o 
   0  13  10      193.25      285.73     99.77 o 
   1  13  10      457.35      713.75    113.18 o 
   2  13  10       29.32     -124.41    131.24 o 
   3  13  10     1589.08     1369.46    214.23 o 
   4  13  10       64.40      181.57    159.51 o 
   5  13  10      324.72      244.89    169.91 o 
   6  13  10      269.07      478.17    182.37 o 
   7  13  10      109.26       13.30    168.11 o 
   8  13  10       92.20      206.67    180.24 o 
   9  13  10      498.56      480.78    194.76 o 
  10  13  10      264.86      262.77    297.38 o 
  11  13  10      538.69      646.20    240.85 o 
 -15  14  10       98.61      196.16    213.51 o 
 -14  14  10     1351.31     1369.96    274.31 o 
 -13  14  10        4.63      131.00    197.36 o 
 -12  14  10     1946.80     2565.09    307.42 o 
 -11  14  10        4.86     -154.89    170.76 o 
 -10  14  10     2593.53     2197.75    206.98 o 
  -9  14  10      203.60      -91.48    146.66 o 
  -8  14  10     4541.63     4682.76    271.08 o 
  -7  14  10      333.92      528.46    141.29 o 
  -6  14  10     6058.51     5920.47    495.35 o 
  -5  14  10     1598.65     1873.73    161.73 o 
  -4  14  10     1315.19     1320.72    145.39 o 
  -3  14  10      135.25      116.42    100.36 o 
  -2  14  10       42.80      -27.24    113.37 o 
  -1  14  10       25.45       77.46    143.45 o 
   0  14  10      359.35      689.59    118.34 o 
   1  14  10     1334.09     1472.11    248.03 o 
   2  14  10     1060.41      822.04    278.70 o 
   3  14  10      311.75      219.89    179.41 o 
   4  14  10      173.15      272.34    172.80 o 
   5  14  10       26.07      137.92    211.36 o 
   6  14  10      738.71      822.41    203.14 o 
   7  14  10       19.46       18.00    179.81 o 
   8  14  10     2222.50     2032.75    329.82 o 
   9  14  10       49.35      -33.12    221.68 o 
  10  14  10     1363.28     1543.63    267.65 o 
 -14  15  10        9.24     -198.20    252.65 o 
 -13  15  10      126.30     -149.51    200.47 o 
 -12  15  10      172.51      376.17    247.73 o 
 -11  15  10      167.81      341.13    200.19 o 
 -10  15  10       14.37       77.37    135.54 o 
  -9  15  10      193.25      162.41    136.42 o 
  -8  15  10      380.58      465.22    212.30 o 
  -7  15  10       61.06       66.34    135.21 o 
  -6  15  10     1193.92     1334.24    158.27 o 
  -5  15  10      667.42      714.16    132.74 o 
  -4  15  10      627.12      835.62    133.37 o 
  -3  15  10     3934.49     4379.32    225.19 o 
  -2  15  10      893.00     1221.75    143.58 o 
  -1  15  10     4034.52     3807.72    208.87 o 
   0  15  10      177.00      270.89    141.61 o 
   1  15  10     1661.43     1815.03    194.36 o 
   2  15  10      111.52      360.41    186.29 o 
   3  15  10      405.16      837.71    221.68 o 
   4  15  10      352.83      122.33    436.98 o 
   5  15  10     1253.40     1489.33    239.98 o 
   6  15  10      118.66      -40.19    174.81 o 
   7  15  10        1.53      -19.53    183.94 o 
   8  15  10       22.04     -117.22    175.62 o 
   9  15  10      150.12      168.98    196.03 o 
 -13  16  10      128.16      197.60    223.14 o 
 -12  16  10        4.03     -202.51    178.92 o 
 -11  16  10       40.03      -17.06    195.12 o 
 -10  16  10        3.83     -139.60    180.04 o 
  -9  16  10      124.00      -22.00    135.52 o 
  -8  16  10       23.98       78.50    151.11 o 
  -7  16  10       69.12      270.52    147.32 o 
  -6  16  10       54.82      115.25    115.35 o 
  -5  16  10      123.55      162.63    116.66 o 
  -4  16  10       42.02      162.84    164.17 o 
  -3  16  10        0.27        4.02    114.06 o 
  -2  16  10      241.88      239.92    246.61 o 
  -1  16  10      330.30      251.40    144.24 o 
   0  16  10        1.69      -68.70    100.68 o 
   1  16  10      993.27     1184.91    182.35 o 
   2  16  10      118.20      -47.03    163.08 o 
   3  16  10     2732.33     2597.49    294.72 o 
   4  16  10      734.42     1007.07    230.32 o 
   5  16  10      890.29     1077.69    230.58 o 
   6  16  10       23.75       53.13    219.72 o 
   7  16  10       92.91       52.07    196.87 o 
   8  16  10        0.53     -145.92    188.37 o 
 -11  17  10       93.57      397.46    263.95 o 
 -10  17  10      234.55      204.17    208.85 o 
  -9  17  10       87.77     -198.39    132.26 o 
  -8  17  10        9.22       87.22    146.24 o 
  -7  17  10       20.97      -74.44    133.41 o 
  -6  17  10       61.18       -1.13    117.80 o 
  -5  17  10      404.57      543.36    139.20 o 
  -4  17  10       49.85     -110.99    112.24 o 
  -3  17  10      461.42      642.48    173.12 o 
  -2  17  10      192.97      188.94    121.69 o 
  -1  17  10      116.84       96.65    117.61 o 
   0  17  10      498.37      546.30    194.24 o 
   1  17  10      521.36      321.27    474.82 o 
   2  17  10      197.61     -175.61    273.79 o 
   3  17  10       47.84      226.86    184.42 o 
   4  17  10        8.40     -124.52    361.28 o 
   5  17  10       52.91      342.01    209.23 o 
   6  17  10      124.52     -195.31    186.69 o 
  -9  18  10       72.62      239.26    202.28 o 
  -8  18  10      359.73      502.41    168.59 o 
  -7  18  10      304.54      375.45    158.11 o 
  -6  18  10        6.12     -373.59    308.42 o 
  -5  18  10      303.46      210.82    134.18 o 
  -4  18  10       23.97      348.70    177.37 o 
  -3  18  10      127.12      208.06    125.26 o 
  -2  18  10       14.31      -79.44    114.12 o 
  -1  18  10        9.20      108.89    136.52 o 
   0  18  10       16.27      -61.61    170.07 o 
   1  18  10      121.16      446.63    206.82 o 
   2  18  10       25.07       79.81    184.95 o 
   3  18  10       56.01      167.97    186.44 o 
   4  18  10        0.03     -320.46    437.47 o 
  -5  19  10        6.71      101.27    162.47 o 
  -4  19  10      171.20       74.58    128.57 o 
  -3  19  10       66.10      -89.28    141.79 o 
  -2  19  10       19.90       -9.98    139.06 o 
  -1  19  10      142.24      202.14    202.43 o 
   0  19  10        4.91      144.97    193.42 o 
 -22   0  11     3329.29     3308.03    536.76 o 
 -20   0  11     1779.73     1429.39    404.04 o 
 -18   0  11     3723.12     2972.81    420.75 o 
 -16   0  11    30300.52    28677.16   1468.71 o 
 -14   0  11    14766.79    14288.94    813.98 o 
 -12   0  11       60.49       91.43    149.43 o 
 -10   0  11     4486.29     4930.10    382.41 o 
  -8   0  11    11928.09    10976.97    635.06 o 
  -6   0  11    19555.12    19327.18    994.87 o 
  -4   0  11      129.55       -5.90     90.44 o 
  -2   0  11      286.47      519.72    137.14 o 
   0   0  11     3456.26     3711.80    142.14 o 
   2   0  11     4282.03     3569.85    192.10 o 
   4   0  11    61223.98    63161.64   2034.91 o 
   6   0  11    77182.49    82929.56   2651.12 o 
   8   0  11    14365.58    14434.43    820.86 o 
  10   0  11     1923.78     2040.86    325.40 o 
  12   0  11     2022.58     2057.57    347.02 o 
  14   0  11     7629.54     7022.08    601.64 o 
  16   0  11     1568.20     1912.07    409.94 o 
 -22   1  11      200.75      141.09    245.89 o 
 -21   1  11     3835.56     3173.17    346.80 o 
 -20   1  11       46.84     -257.38    322.45 o 
 -19   1  11        5.18      -83.71    192.17 o 
 -18   1  11      161.51      310.11    137.24 o 
 -17   1  11     9463.55     9475.49    329.36 o 
 -16   1  11      432.35      454.43    143.12 o 
 -15   1  11    20438.79    20647.75    783.07 o 
 -14   1  11     1246.67     1436.43    220.70 o 
 -13   1  11     2758.65     2844.15    331.29 o 
 -12   1  11      836.63      730.20    137.63 o 
 -11   1  11     6163.03     5982.53    741.24 o 
 -10   1  11     1183.46     1304.45    152.32 o 
  -9   1  11     4550.24     4927.08    267.26 o 
  -8   1  11     2242.41     2418.55    182.45 o 
  -7   1  11        4.32      112.57     90.34 o 
  -6   1  11      531.41      460.57     96.43 o 
  -5   1  11     1290.04     1144.35     92.23 o 
  -4   1  11    44605.91    46929.60   1079.38 o 
  -3   1  11    27805.42    29044.36    687.49 o 
  -2   1  11   136348.38   147517.41   3277.10 o 
  -1   1  11    14906.22    13043.43    341.11 o 
   0   1  11    36926.92    39728.91    821.76 o 
   1   1  11    29803.47    29072.41    614.83 o 
   2   1  11    23454.79    21636.70    528.15 o 
   3   1  11     2396.63     2505.04    187.02 o 
   4   1  11     4060.79     3641.37    140.97 o 
   5   1  11    29555.25    29666.38    709.40 o 
   6   1  11     3088.48     2998.88    131.02 o 
   7   1  11    22770.33    23570.11   1144.29 o 
   8   1  11     1774.54     1562.39    267.40 o 
   9   1  11      287.81      258.62    150.99 o 
  10   1  11       17.09     -158.60    180.89 o 
  11   1  11     4652.57     4003.27    289.11 o 
  12   1  11        5.15      244.78    167.32 o 
  13   1  11     3510.38     3616.02    306.16 o 
  14   1  11      366.50     1118.74    220.20 o 
  15   1  11     4302.96     4113.46    485.64 o 
  16   1  11      622.25      795.63    310.16 o 
 -22   2  11     6680.51     5825.93    585.42 o 
 -21   2  11        0.13      -12.81    207.61 o 
 -20   2  11     2058.18     2088.89    525.45 o 
 -19   2  11      232.87     -111.90    301.80 o 
 -18   2  11      341.51      327.44    175.42 o 
 -17   2  11      248.35      179.11    173.13 o 
 -16   2  11     1610.40     1573.96    456.64 o 
 -15   2  11     1273.60     1459.80    184.20 o 
 -14   2  11     2862.52     2222.90    204.01 o 
 -13   2  11       12.80       -4.17    110.36 o 
 -12   2  11     1872.09     1637.45    171.32 o 
 -11   2  11    24281.74    24473.44    881.41 o 
 -10   2  11     8979.60     9468.85    410.47 o 
  -9   2  11    54229.29    54866.01   1827.86 o 
  -8   2  11     3096.11     2986.57    286.07 o 
  -7   2  11    46670.82    48101.31   1602.98 o 
  -6   2  11     1614.41     1614.64    142.79 o 
  -5   2  11     6088.12     5573.12    177.77 o 
  -4   2  11    35742.70    37242.86    866.36 o 
  -3   2  11     7349.04     8050.75    281.83 o 
  -2   2  11     1141.77     1247.27     68.11 o 
  -1   2  11    13296.95    14621.53    332.48 o 
   0   2  11     5193.89     4216.03    194.12 o 
   1   2  11     5428.50     5492.81    157.95 o 
   2   2  11    41619.84    42358.98    881.95 o 
   3   2  11     3488.21     3423.81    190.56 o 
   4   2  11     2262.63     2219.93    194.91 o 
   5   2  11     2705.04     3024.91    159.91 o 
   6   2  11    24205.78    24292.84   1160.37 o 
   7   2  11     1436.42     1072.09    119.04 o 
   8   2  11    13169.71    11681.83    698.96 o 
   9   2  11      330.25      234.40    243.80 o 
  10   2  11        1.81      120.30    151.74 o 
  11   2  11      868.34      947.29    187.96 o 
  12   2  11      124.96      296.05    174.53 o 
  13   2  11     3129.27     2692.94    318.02 o 
  14   2  11      448.22      369.20    199.27 o 
  15   2  11     1325.69     1230.91    366.69 o 
  16   2  11      121.39      407.76    216.49 o 
 -21   3  11      569.56      373.51    238.77 o 
 -20   3  11      119.37      181.66    221.74 o 
 -19   3  11      724.16      624.89    233.97 o 
 -18   3  11     1019.63      726.74    163.84 o 
 -17   3  11     2476.09     2258.95    201.31 o 
 -16   3  11     8823.20     8586.60    350.67 o 
 -15   3  11     2861.25     3833.34    315.57 o 
 -14   3  11    20177.72    18784.68    723.25 o 
 -13   3  11     1379.48     1495.86    270.34 o 
 -12   3  11       83.15      -61.54     99.38 o 
 -11   3  11        5.92       -8.75     99.98 o 
 -10   3  11    24769.97    24863.09    895.33 o 
  -9   3  11     2388.37     2464.58    182.31 o 
  -8   3  11    39020.38    41260.07   1397.20 o 
  -7   3  11     5736.51     5168.69    260.63 o 
  -6   3  11    10617.07     9680.26    538.23 o 
  -5   3  11     1312.88     1308.58    102.72 o 
  -4   3  11      986.37     1290.21     67.22 o 
  -3   3  11      132.94      306.88     42.33 o 
  -2   3  11    13162.93    11644.85    274.21 o 
  -1   3  11       29.68      -20.25     41.87 o 
   0   3  11    37083.27    37034.05    774.61 o 
   1   3  11    11352.02    11153.39    269.44 o 
   2   3  11     1274.92     1371.42    124.45 o 
   3   3  11     7825.76     7732.82    207.50 o 
   4   3  11     1359.92     1340.76     92.69 o 
   5   3  11     4742.92     4882.90    174.10 o 
   6   3  11     1749.19     2119.57    143.36 o 
   7   3  11    10684.63    10042.15    560.72 o 
   8   3  11     1570.39     1393.90    134.93 o 
   9   3  11       87.26     -114.93    125.67 o 
  10   3  11      563.76      613.72    218.73 o 
  11   3  11      310.17      264.21    168.21 o 
  12   3  11     4556.17     5231.04    566.25 o 
  13   3  11        9.40      -96.20    171.00 o 
  14   3  11    10890.45    11894.25    571.55 o 
  15   3  11       48.79      117.33    200.89 o 
  16   3  11     2683.78     2412.59    295.77 o 
 -21   4  11       26.78     -218.56    275.26 o 
 -20   4  11       91.37      212.44    223.11 o 
 -19   4  11       82.31       74.85    149.32 o 
 -18   4  11      114.22      117.35    137.83 o 
 -17   4  11     3495.95     3883.38    257.95 o 
 -16   4  11       33.45      -29.01    174.99 o 
 -15   4  11    12670.37    12146.41    526.08 o 
 -14   4  11      223.58      372.18    135.20 o 
 -13   4  11     1193.72     1149.81    186.29 o 
 -12   4  11      162.67       74.72    111.16 o 
 -11   4  11     8346.91     8037.41    476.79 o 
 -10   4  11       35.81      -64.76     85.94 o 
  -9   4  11    54870.67    56202.71   1871.29 o 
  -8   4  11     4616.06     4364.79    356.85 o 
  -7   4  11    63523.44    60466.46   2231.08 o 
  -6   4  11     2782.17     2576.61    235.45 o 
  -5   4  11    22149.57    21538.08    530.52 o 
  -4   4  11     7439.76     7095.35    184.86 o 
  -3   4  11     7414.07     6790.34    162.14 o 
  -2   4  11    12089.77    11810.44    251.21 o 
  -1   4  11    26892.10    26108.43    561.30 o 
   0   4  11        1.00      -58.64     42.69 o 
   1   4  11     4289.70     4065.67    134.52 o 
   2   4  11     1429.52     1497.46    123.25 o 
   3   4  11      594.95      645.91     70.39 o 
   4   4  11      125.90       78.61     55.82 o 
   5   4  11      545.02      532.68     83.46 o 
   6   4  11      917.01      958.97    115.60 o 
   7   4  11      209.88      160.38     93.36 o 
   8   4  11     1155.82     1051.99    130.89 o 
   9   4  11     1031.03     1456.65    188.57 o 
  10   4  11     1757.01     1905.54    215.74 o 
  11   4  11        1.22       85.88    152.85 o 
  12   4  11      321.60      422.90    175.64 o 
  13   4  11     3263.77     3246.96    619.33 o 
  14   4  11        8.80     -234.77    292.46 o 
  15   4  11     2091.11     1759.23    317.53 o 
  16   4  11      219.74      157.45    210.13 o 
 -21   5  11      142.82     -148.50    226.92 o 
 -20   5  11      180.62      211.13    229.25 o 
 -19   5  11     1235.90     1348.57    200.02 o 
 -18   5  11       12.16      -39.79    141.67 o 
 -17   5  11     3644.63     3392.39    432.56 o 
 -16   5  11     4082.33     4471.08    319.51 o 
 -15   5  11     4726.59     5051.32    259.46 o 
 -14   5  11    14632.08    13932.93    580.02 o 
 -13   5  11     3516.44     3475.26    249.90 o 
 -12   5  11      783.77      783.49    158.49 o 
 -11   5  11     7223.89     6308.29    440.42 o 
 -10   5  11     3780.94     3412.64    223.59 o 
  -9   5  11     4320.83     4207.78    395.19 o 
  -8   5  11    11272.59    10555.90    441.58 o 
  -7   5  11      217.77      277.94     97.95 o 
  -6   5  11      549.03      476.11     81.30 o 
  -5   5  11      598.39      669.87     69.47 o 
  -4   5  11    13333.80    12799.69    274.50 o 
  -3   5  11     7765.14     7544.93    179.91 o 
  -2   5  11   102988.71   107412.03   1976.60 o 
  -1   5  11    17818.33    18714.54    418.73 o 
   0   5  11    25843.01    26273.64    568.08 o 
   1   5  11     1934.62     2187.54    135.78 o 
   2   5  11      391.83      299.70     63.52 o 
   3   5  11     4971.90     5376.56    167.07 o 
   4   5  11     2685.75     2413.14    109.76 o 
   5   5  11      796.93      792.78     95.11 o 
   6   5  11       52.11      166.39     78.59 o 
   7   5  11     4581.72     4594.90    232.41 o 
   8   5  11      484.78      499.88    144.70 o 
   9   5  11     5043.03     4641.83    327.00 o 
  10   5  11     1256.24     1055.83    192.52 o 
  11   5  11      423.72      614.28    185.94 o 
  12   5  11      103.57      108.63    167.21 o 
  13   5  11      923.73     1098.66    223.06 o 
  14   5  11      696.96      607.82    208.69 o 
  15   5  11      922.73     1277.14    330.80 o 
 -21   6  11       24.64        4.46    227.01 o 
 -20   6  11      635.35      656.66    202.52 o 
 -19   6  11     2723.27     2914.01    250.86 o 
 -18   6  11      408.39      232.46    151.48 o 
 -17   6  11     1571.85     1335.58    185.44 o 
 -16   6  11     4030.81     3769.58    297.44 o 
 -15   6  11       23.98     -148.71    138.41 o 
 -14   6  11      525.82      638.59    160.46 o 
 -13   6  11     1901.74     1390.81    190.00 o 
 -12   6  11     3428.69     3248.01    228.55 o 
 -11   6  11      525.35      641.53    265.43 o 
 -10   6  11      646.24      508.74    124.79 o 
  -9   6  11    18123.10    18428.74    697.41 o 
  -8   6  11     2502.98     2411.36    189.70 o 
  -7   6  11    22250.36    21230.29    630.76 o 
  -6   6  11      129.13      113.03     70.16 o 
  -5   6  11     2266.73     1957.10    149.27 o 
  -4   6  11       31.53       -9.66     40.23 o 
  -3   6  11    10242.56    10989.90    243.60 o 
  -2   6  11    12203.27    11882.95    259.51 o 
  -1   6  11     6592.86     6307.16    161.21 o 
   0   6  11      437.86      529.74     64.18 o 
   1   6  11     6821.42     6054.84    177.70 o 
   2   6  11     5893.81     5687.21    173.34 o 
   3   6  11     7637.97     7619.50    303.60 o 
   4   6  11    14495.89    14323.79    344.47 o 
   5   6  11     1962.43     2016.80    126.78 o 
   6   6  11    17209.26    17306.68    468.00 o 
   7   6  11      828.72      756.07    105.25 o 
   8   6  11     8652.01     8675.15    291.64 o 
   9   6  11      748.43      788.70    130.22 o 
  10   6  11        3.24      157.65    426.65 o 
  11   6  11       41.89       38.48    304.75 o 
  12   6  11     3339.64     3324.05    292.48 o 
  13   6  11       47.56     -243.93    162.62 o 
  14   6  11      912.84     1089.45    230.95 o 
  15   6  11      637.62      900.00    235.64 o 
 -20   7  11       34.31      -72.97    325.04 o 
 -19   7  11       46.12      257.11    162.32 o 
 -18   7  11      873.46      646.79    231.93 o 
 -17   7  11     1916.08     1649.05    197.08 o 
 -16   7  11        3.37     -210.72    140.48 o 
 -15   7  11     3075.11     3036.16    394.70 o 
 -14   7  11     4105.15     4041.47    234.97 o 
 -13   7  11     4767.77     4673.15    393.23 o 
 -12   7  11     2159.47     2097.79    197.91 o 
 -11   7  11     1621.76     1447.35    173.96 o 
 -10   7  11     1440.02     1675.38    178.74 o 
  -9   7  11    10729.72     9381.61    897.54 o 
  -8   7  11     1504.09     1530.52    132.26 o 
  -7   7  11     6830.16     7066.24    296.11 o 
  -6   7  11      758.24      646.77    120.00 o 
  -5   7  11      762.00      958.56     77.81 o 
  -4   7  11      392.08      433.01     61.65 o 
  -3   7  11     7245.12     6755.05    171.56 o 
  -2   7  11      852.69      629.37     59.43 o 
  -1   7  11    32661.35    31140.22    608.76 o 
   0   7  11      339.44      316.30     67.66 o 
   1   7  11     8329.54     7415.63    206.66 o 
   2   7  11      999.03      818.19     77.31 o 
   3   7  11     2170.53     1932.56    102.28 o 
   4   7  11      920.00     1075.06    122.76 o 
   5   7  11     4615.83     4587.46    189.21 o 
   6   7  11        1.74      -12.89     80.95 o 
   7   7  11     1998.10     1937.89    199.22 o 
   8   7  11      192.23      144.61     95.16 o 
   9   7  11       17.74       -0.44     98.81 o 
  10   7  11     1413.16     1127.72    135.94 o 
  11   7  11     4304.42     4712.57    273.73 o 
  12   7  11     1221.06     1363.71    230.78 o 
  13   7  11     7138.53     7203.11    416.94 o 
  14   7  11      260.11      308.48    201.59 o 
  15   7  11     1736.56     2229.42    369.63 o 
 -20   8  11      122.36     -148.58    159.39 o 
 -19   8  11      139.95      254.09    180.63 o 
 -18   8  11      245.29      141.68    150.49 o 
 -17   8  11       94.86       68.31    142.26 o 
 -16   8  11     5438.63     4887.40    343.63 o 
 -15   8  11     2807.70     3181.81    279.44 o 
 -14   8  11     7509.11     7051.64    303.42 o 
 -13   8  11     2630.20     2413.75    179.42 o 
 -12   8  11       94.42      -39.18    115.33 o 
 -11   8  11     1582.41     1744.60    188.51 o 
 -10   8  11     2116.52     2145.00    202.69 o 
  -9   8  11    11887.86    11263.87    398.38 o 
  -8   8  11      975.79     1139.37    130.45 o 
  -7   8  11      713.00      941.09    156.70 o 
  -6   8  11     8546.39     8699.61    316.36 o 
  -5   8  11      173.14      162.42     68.20 o 
  -4   8  11     1625.14     1725.23     97.15 o 
  -3   8  11      186.47      229.02     51.50 o 
  -2   8  11     4419.24     4498.80    134.92 o 
  -1   8  11      603.89      670.33     63.15 o 
   0   8  11    11034.42    11090.81    279.23 o 
   1   8  11      518.89      463.68     67.40 o 
   2   8  11     2741.58     2783.02    121.10 o 
   3   8  11       81.19      154.88     62.25 o 
   4   8  11     8031.07     8101.47    265.98 o 
   5   8  11      345.44      300.02     86.61 o 
   6   8  11     8787.75     9192.69    299.34 o 
   7   8  11      604.26      583.47    110.69 o 
   8   8  11     6925.73     7467.78    272.04 o 
   9   8  11     1715.53     1773.55    154.95 o 
  10   8  11      684.34      763.62    130.99 o 
  11   8  11     4157.52     3909.63    256.96 o 
  12   8  11     1369.30     1199.94    188.23 o 
  13   8  11        5.09     -116.54    160.22 o 
  14   8  11      781.27     1066.88    196.27 o 
 -19   9  11      229.98      435.56    173.24 o 
 -18   9  11     1125.89     1150.05    191.02 o 
 -17   9  11     2617.80     2827.62    334.20 o 
 -16   9  11      972.50     1000.08    231.02 o 
 -15   9  11     2570.63     2834.20    271.42 o 
 -14   9  11      451.12      663.59    186.05 o 
 -13   9  11     4110.12     3703.37    290.37 o 
 -12   9  11     1442.57     1262.09    159.46 o 
 -11   9  11      533.95      333.12    116.16 o 
 -10   9  11       27.89       91.42     97.56 o 
  -9   9  11        1.08      -24.30     90.69 o 
  -8   9  11      429.52      429.04    106.45 o 
  -7   9  11     1736.31     1881.64    181.19 o 
  -6   9  11     1673.42     1560.56    135.50 o 
  -5   9  11     2971.06     3302.35    159.60 o 
  -4   9  11    20734.19    20407.03    472.99 o 
  -3   9  11     2482.50     2341.86    114.43 o 
  -2   9  11     4942.19     4626.49    139.79 o 
  -1   9  11     9355.40     8375.82    206.63 o 
   0   9  11     6819.68     6402.36    194.47 o 
   1   9  11     6162.15     6473.36    230.65 o 
   2   9  11     5442.50     5761.29    217.80 o 
   3   9  11     1398.25     1202.03    138.20 o 
   4   9  11      794.27      864.41    105.24 o 
   5   9  11      161.14       64.13     85.29 o 
   6   9  11       45.94       90.89     88.09 o 
   7   9  11     4826.19     4877.62    285.49 o 
   8   9  11      141.79       49.19    100.88 o 
   9   9  11     4830.52     4307.10    214.81 o 
  10   9  11     1832.65     1627.85    159.85 o 
  11   9  11      112.53      103.35    118.23 o 
  12   9  11      340.99      596.68    190.46 o 
  13   9  11       80.64      -28.53    158.47 o 
  14   9  11       10.50     -203.98    215.29 o 
 -19  10  11      896.61     1071.70    250.59 o 
 -18  10  11       49.04       73.97    239.87 o 
 -17  10  11     2287.36     2474.21    278.08 o 
 -16  10  11       12.67     -115.96    165.79 o 
 -15  10  11      119.84      -49.15    232.99 o 
 -14  10  11       27.32       96.34    224.14 o 
 -13  10  11       35.65      163.47    263.62 o 
 -12  10  11        4.67        8.76    108.06 o 
 -11  10  11     3689.56     3635.80    225.07 o 
 -10  10  11      663.11      872.92    137.91 o 
  -9  10  11    12169.90    12451.03    444.19 o 
  -8  10  11     1071.54     1158.67    141.71 o 
  -7  10  11    16137.10    14707.25    490.00 o 
  -6  10  11       58.33       79.91     94.43 o 
  -5  10  11     1726.06     1650.90    129.14 o 
  -4  10  11      237.78      250.90     70.05 o 
  -3  10  11      113.07      360.73     70.95 o 
  -2  10  11     1100.09     1183.85     93.13 o 
  -1  10  11      379.79      413.48     73.84 o 
   0  10  11     6485.44     6248.96    198.34 o 
   1  10  11      115.95      122.07    100.51 o 
   2  10  11     2684.85     2915.36    151.32 o 
   3  10  11      275.09      329.52    111.31 o 
   4  10  11     2516.70     2497.28    185.27 o 
   5  10  11        7.94       -7.70    101.48 o 
   6  10  11      711.70      753.38    164.37 o 
   7  10  11      422.70      547.45    190.44 o 
   8  10  11     4162.31     4031.25    246.46 o 
   9  10  11       24.74       12.48    133.45 o 
  10  10  11      120.09      216.37    135.17 o 
  11  10  11     1782.34     1822.07    360.18 o 
  12  10  11      170.08      286.61    240.36 o 
  13  10  11     1053.67     1069.99    422.23 o 
 -18  11  11     1046.80     1326.38    248.42 o 
 -17  11  11       74.24       78.74    182.35 o 
 -16  11  11     1532.16     1475.27    327.02 o 
 -15  11  11      259.21      273.07    188.09 o 
 -14  11  11      309.50       -9.29    169.84 o 
 -13  11  11        1.94      153.39    161.20 o 
 -12  11  11      193.97       74.65    146.69 o 
 -11  11  11     1548.96     1361.69    166.78 o 
 -10  11  11     3543.25     3436.83    227.28 o 
  -9  11  11     3477.76     3741.85    227.81 o 
  -8  11  11     2775.25     2821.92    255.23 o 
  -7  11  11       15.43       27.02    132.42 o 
  -6  11  11     2894.42     3008.98    195.66 o 
  -5  11  11     3787.62     3781.96    186.02 o 
  -4  11  11       17.06       74.95     83.76 o 
  -3  11  11     4467.60     4142.29    161.01 o 
  -2  11  11      213.56      271.41     73.47 o 
  -1  11  11      298.34      296.76     75.13 o 
   0  11  11     1835.80     1817.36    120.29 o 
   1  11  11      163.93       91.88     81.85 o 
   2  11  11     1268.13     1232.93    115.85 o 
   3  11  11       21.67     -148.16     98.78 o 
   4  11  11       22.23      -53.41    104.08 o 
   5  11  11       18.55     -130.08    128.76 o 
   6  11  11      189.06      238.21    125.41 o 
   7  11  11      431.93      288.44    132.00 o 
   8  11  11      134.91      221.50    137.54 o 
   9  11  11       13.79     -212.12    141.42 o 
  10  11  11      568.57      709.50    161.77 o 
  11  11  11       44.14       70.08    144.56 o 
  12  11  11     2060.89     2202.91    286.04 o 
  13  11  11      711.82      824.44    238.21 o 
 -17  12  11       57.88      241.16    202.95 o 
 -16  12  11      199.90       82.13    636.05 o 
 -15  12  11        4.76      -36.64    174.91 o 
 -14  12  11      303.85      155.03    247.73 o 
 -13  12  11       73.16       72.02    167.37 o 
 -12  12  11       21.26      161.87    130.72 o 
 -11  12  11      117.14      212.66    126.16 o 
 -10  12  11     1371.35     1300.72    169.92 o 
  -9  12  11     5176.89     4895.90    268.65 o 
  -8  12  11      233.23      229.60    116.13 o 
  -7  12  11     3289.22     3403.73    309.88 o 
  -6  12  11     5703.98     5925.10    272.72 o 
  -5  12  11      623.12      515.49    110.41 o 
  -4  12  11     4101.35     3694.90    192.12 o 
  -3  12  11        3.68       61.46     86.82 o 
  -2  12  11      976.01      948.77    118.23 o 
  -1  12  11     1339.57     1237.62    125.45 o 
   0  12  11     1496.09     1700.71    135.71 o 
   1  12  11     3309.79     2882.44    192.16 o 
   2  12  11       32.65      103.43    139.53 o 
   3  12  11        3.41      206.68    148.64 o 
   4  12  11     1483.36     1901.66    230.25 o 
   5  12  11      402.14      226.06    168.18 o 
   6  12  11     2054.74     2058.99    251.43 o 
   7  12  11      225.95      568.52    366.69 o 
   8  12  11       47.13      -11.38    162.68 o 
   9  12  11      735.98      481.80    193.15 o 
  10  12  11        5.57      -49.35    295.41 o 
  11  12  11      167.41     -138.48    163.13 o 
  12  12  11      140.29      498.13    206.93 o 
 -16  13  11       19.71      440.20    216.03 o 
 -15  13  11      763.44      913.69    364.72 o 
 -14  13  11      606.33      650.99    220.70 o 
 -13  13  11       41.05      229.43    193.85 o 
 -12  13  11     2449.26     2133.33    398.64 o 
 -11  13  11      924.31      937.66    214.61 o 
 -10  13  11      536.17      797.15    160.51 o 
  -9  13  11     1693.85     1524.73    179.48 o 
  -8  13  11      163.15      329.69    129.39 o 
  -7  13  11      582.81      684.09    170.57 o 
  -6  13  11      115.51      128.25    100.88 o 
  -5  13  11     4711.25     4489.93    219.22 o 
  -4  13  11     7000.06     6212.88    257.29 o 
  -3  13  11      243.50      254.41    101.93 o 
  -2  13  11     3273.23     2916.65    172.99 o 
  -1  13  11      467.09      511.69    109.54 o 
   0  13  11     4156.47     3948.66    233.88 o 
   1  13  11      460.64      247.60    114.73 o 
   2  13  11      307.11      430.63    167.47 o 
   3  13  11      663.31      621.81    186.60 o 
   4  13  11      796.47      582.62    183.20 o 
   5  13  11     2520.90     2875.78    468.92 o 
   6  13  11      569.82      711.12    202.96 o 
   7  13  11       15.63      158.80    175.50 o 
   8  13  11     1958.16     2098.77    268.26 o 
   9  13  11      452.74      625.53    212.28 o 
  10  13  11       14.20       54.23    180.18 o 
  11  13  11      364.71      487.18    218.05 o 
 -15  14  11        1.35      -19.69    226.11 o 
 -14  14  11      288.15      458.11    305.74 o 
 -13  14  11      391.03      809.24    249.21 o 
 -12  14  11       10.30      -34.19    177.57 o 
 -11  14  11      241.54      500.58    193.53 o 
 -10  14  11      362.22      496.63    148.62 o 
  -9  14  11      275.67      199.23    134.40 o 
  -8  14  11      585.32      667.38    150.37 o 
  -7  14  11      921.41     1152.87    167.58 o 
  -6  14  11       28.45      106.26    107.72 o 
  -5  14  11      435.13      524.58    121.55 o 
  -4  14  11      110.19       96.47    164.60 o 
  -3  14  11      118.31      220.80    106.09 o 
  -2  14  11       58.54      109.31     99.44 o 
  -1  14  11      698.80      822.14    151.77 o 
   0  14  11      354.30      187.60    102.41 o 
   1  14  11      293.72      178.63    155.48 o 
   2  14  11     1799.84     1493.50    377.01 o 
   3  14  11      570.58      650.74    191.44 o 
   4  14  11     5759.13     6167.36    674.88 o 
   5  14  11        5.09      -49.05    164.57 o 
   6  14  11     1204.86     1102.34    298.85 o 
   7  14  11      164.74      190.09    445.82 o 
   8  14  11        5.68     -125.61    174.45 o 
   9  14  11       62.02       67.56    196.97 o 
  10  14  11       36.54     -226.43    292.46 o 
 -14  15  11        5.49      134.32    204.25 o 
 -13  15  11      122.77      187.89    204.24 o 
 -12  15  11        0.34       18.61    187.63 o 
 -11  15  11       26.22      -77.61    272.80 o 
 -10  15  11        7.67      -53.70    168.54 o 
  -9  15  11        2.07     -111.41    165.83 o 
  -8  15  11     1157.25     1186.64    179.45 o 
  -7  15  11      648.96      512.19    180.50 o 
  -6  15  11     2466.29     2836.82    230.29 o 
  -5  15  11      189.32      306.88    129.45 o 
  -4  15  11     3509.90     3394.39    224.90 o 
  -3  15  11     2016.18     1958.09    193.26 o 
  -2  15  11     3768.77     3853.32    211.45 o 
  -1  15  11     2962.32     2813.84    186.40 o 
   0  15  11      151.24      252.38    132.88 o 
   1  15  11     1490.85     1491.61    229.80 o 
   2  15  11       54.00       10.70    157.77 o 
   3  15  11      106.29       91.56    176.91 o 
   4  15  11      844.31     1128.69    232.77 o 
   5  15  11       32.55       18.28    172.86 o 
   6  15  11      847.85      810.14    222.79 o 
   7  15  11      392.57      691.41    219.43 o 
   8  15  11       14.13       51.41    254.12 o 
   9  15  11       58.58       94.70    244.29 o 
 -13  16  11      259.82      128.74    208.51 o 
 -12  16  11       10.17     -220.12    199.07 o 
 -11  16  11     1259.53     1772.32    318.52 o 
 -10  16  11      185.14      273.04    154.62 o 
  -9  16  11     1789.19     1895.91    215.06 o 
  -8  16  11        2.57       44.52    173.72 o 
  -7  16  11      544.88      952.54    172.60 o 
  -6  16  11      410.26      338.16    129.51 o 
  -5  16  11      103.47       55.54    117.37 o 
  -4  16  11      222.87      247.39    118.00 o 
  -3  16  11       55.32      139.57    113.77 o 
  -2  16  11       37.31       53.77    154.85 o 
  -1  16  11     1856.83     1782.15    198.45 o 
   0  16  11     1137.19     1489.26    245.85 o 
   1  16  11     1824.40     2321.93    275.59 o 
   2  16  11      282.52      159.37    206.94 o 
   3  16  11      328.47      720.79    212.33 o 
   4  16  11      101.28     -103.77    166.85 o 
   5  16  11        3.50     -166.15    175.97 o 
   6  16  11       35.91        0.05    181.80 o 
   7  16  11      214.51      266.92    204.94 o 
 -11  17  11      639.37      751.41    245.84 o 
 -10  17  11       15.91      -58.62    195.57 o 
  -9  17  11     1178.68     1382.88    199.75 o 
  -8  17  11       68.78       48.28    142.10 o 
  -7  17  11       10.99      200.86    145.87 o 
  -6  17  11       11.65       47.53    129.93 o 
  -5  17  11       73.74      281.62    131.46 o 
  -4  17  11       30.53       33.73    136.99 o 
  -3  17  11     1115.51      876.15    173.05 o 
  -2  17  11       79.75       71.07    139.42 o 
  -1  17  11       48.06       50.84    135.56 o 
   0  17  11       15.38       38.17    162.82 o 
   1  17  11        4.99     -135.05    164.48 o 
   2  17  11        2.87     -135.42    172.74 o 
   3  17  11       31.85       -4.19    348.50 o 
   4  17  11       27.32      101.43    198.31 o 
   5  17  11      111.90     -265.13    176.75 o 
  -8  18  11       72.60       37.86    148.35 o 
  -7  18  11      121.91      350.65    156.37 o 
  -6  18  11       97.91      470.99    186.18 o 
  -5  18  11      373.55      600.92    171.15 o 
  -4  18  11       41.04       92.30    145.80 o 
  -3  18  11       50.19       56.60    141.48 o 
  -2  18  11      325.91      458.28    156.51 o 
  -1  18  11       16.55     -267.64    178.43 o 
   0  18  11       13.25      -62.51    181.61 o 
   1  18  11       99.31      162.81    227.58 o 
   2  18  11       13.01       89.23    208.41 o 
   3  18  11      368.19      424.66    217.75 o 
 -22   0  12       21.11     -263.46    321.46 o 
 -20   0  12       60.29       -2.95    313.60 o 
 -18   0  12      170.77      236.42    180.39 o 
 -16   0  12      136.83      384.38    206.44 o 
 -14   0  12     1879.29     1690.88    269.36 o 
 -12   0  12      986.19     1242.60    232.99 o 
 -10   0  12    84335.35    82790.30   3835.94 o 
  -8   0  12   178432.50   196797.05   8897.78 o 
  -6   0  12    16230.57    14369.55    786.46 o 
  -4   0  12      946.99     1515.90    175.97 o 
  -2   0  12     2020.89     2172.28    347.52 o 
   0   0  12    11306.13    12230.83    362.02 o 
   2   0  12    18575.55    18020.02    644.01 o 
   4   0  12    16641.61    14599.50    541.17 o 
   6   0  12    16375.27    13978.75    532.69 o 
   8   0  12     5161.86     4548.67    404.04 o 
  10   0  12     4301.21     4133.81    418.79 o 
  12   0  12     4167.19     3827.10    439.43 o 
  14   0  12     1890.69     1911.09    390.28 o 
  16   0  12     1209.02      495.47    327.36 o 
 -22   1  12     1103.86     1212.09    288.07 o 
 -21   1  12       86.04      106.38    269.36 o 
 -20   1  12     2020.00     2133.48    301.40 o 
 -19   1  12      581.34      798.22    444.84 o 
 -18   1  12      171.76      117.01    136.06 o 
 -17   1  12     3597.22     3498.82    262.41 o 
 -16   1  12       75.33      146.63    138.25 o 
 -15   1  12     6994.69     7182.50    374.19 o 
 -14   1  12      816.81      807.73    228.56 o 
 -13   1  12    16069.72    15613.64    621.10 o 
 -12   1  12     5673.70     5665.29    307.25 o 
 -11   1  12     1327.23     1253.91    161.16 o 
 -10   1  12    20490.41    21051.89    777.16 o 
  -9   1  12    31502.08    33190.21   1155.31 o 
  -8   1  12     7001.83     6461.47    317.98 o 
  -7   1  12    12100.85    11378.43    466.08 o 
  -6   1  12     4367.77     4022.87    240.85 o 
  -5   1  12     8143.02     7915.73    234.12 o 
  -4   1  12     3633.75     3060.13    137.64 o 
  -3   1  12    26403.27    26422.99    635.41 o 
  -2   1  12    18896.22    18652.85    465.34 o 
  -1   1  12    13905.39    13413.36    342.60 o 
   0   1  12     2771.59     2792.98    103.09 o 
   1   1  12    28088.04    29207.87    622.85 o 
   2   1  12     6629.66     5555.70    163.02 o 
   3   1  12      176.59      162.09     60.76 o 
   4   1  12      211.80      164.48     65.13 o 
   5   1  12       35.24       42.97     64.44 o 
   6   1  12       13.09      -76.26     76.43 o 
   7   1  12       62.97      -61.58    117.82 o 
   8   1  12        7.38     -169.60    137.98 o 
   9   1  12       12.90     -216.85    144.57 o 
  10   1  12      155.34      224.40    157.87 o 
  11   1  12      133.56      210.93    167.09 o 
  12   1  12      221.71      163.20    176.79 o 
  13   1  12      784.23     1118.02    330.31 o 
  14   1  12     1305.68     1185.36    253.02 o 
  15   1  12      884.97     1148.28    250.14 o 
  16   1  12       14.31      -50.27    217.55 o 
 -22   2  12      775.94      966.45    278.17 o 
 -21   2  12     1976.05     1993.61    315.22 o 
 -20   2  12      138.38     -302.05    201.37 o 
 -19   2  12       38.00      -58.42    279.68 o 
 -18   2  12      988.42     1201.70    332.13 o 
 -17   2  12     3427.91     3479.22    224.61 o 
 -16   2  12     3137.37     2979.21    243.25 o 
 -15   2  12     7614.44     6783.01    408.96 o 
 -14   2  12     2649.70     2232.66    210.98 o 
 -13   2  12     1083.34     1277.06    169.93 o 
 -12   2  12     2949.27     2792.91    215.48 o 
 -11   2  12       10.66      -85.59    101.00 o 
 -10   2  12     6011.31     6030.15    348.01 o 
  -9   2  12     1023.23     1074.62    148.06 o 
  -8   2  12    23478.61    21908.72   1127.58 o 
  -7   2  12      832.20      855.50    183.34 o 
  -6   2  12    19283.98    20580.24    742.72 o 
  -5   2  12     2501.00     2207.06    108.51 o 
  -4   2  12      190.61      105.88     52.60 o 
  -3   2  12      599.59      712.04     70.95 o 
  -2   2  12     2993.13     2094.09     88.39 o 
  -1   2  12    13455.38    13898.24    322.12 o 
   0   2  12    63965.28    68774.15   1401.08 o 
   1   2  12      243.68      228.98     52.84 o 
   2   2  12    23632.79    24228.69    530.36 o 
   3   2  12    16104.32    16369.15    377.80 o 
   4   2  12      947.50      910.12     85.46 o 
   5   2  12    25816.26    26166.83    743.98 o 
   6   2  12     3584.16     3211.59    175.43 o 
   7   2  12     8666.73     8345.07    568.67 o 
   8   2  12     9047.41     9006.33    423.63 o 
   9   2  12     2040.29     2293.22    231.43 o 
  10   2  12     4935.62     4720.89    493.01 o 
  11   2  12      154.45        8.68    293.45 o 
  12   2  12        1.52      -49.31    217.75 o 
  13   2  12     1079.81      727.58    202.93 o 
  14   2  12      246.67      235.29    195.78 o 
  15   2  12      221.30      274.51    346.53 o 
  16   2  12       87.02       23.98    210.93 o 
 -21   3  12      484.67      522.82    250.84 o 
 -20   3  12       28.69      -15.48    313.60 o 
 -19   3  12      464.51      318.03    157.97 o 
 -18   3  12     6573.47     6837.03    331.51 o 
 -17   3  12        4.48      -36.26    148.21 o 
 -16   3  12    19959.39    19231.62    753.05 o 
 -15   3  12      418.06      306.12    147.35 o 
 -14   3  12    17064.54    17035.90    674.87 o 
 -13   3  12      806.14      816.52    154.72 o 
 -12   3  12    17487.43    17794.37    690.57 o 
 -11   3  12       86.63      104.18    109.67 o 
 -10   3  12     7223.17     6986.16    572.64 o 
  -9   3  12     4998.91     4959.03    271.66 o 
  -8   3  12       15.48       63.67     91.12 o 
  -7   3  12     9660.10     8850.91    381.97 o 
  -6   3  12      571.61      545.47    107.42 o 
  -5   3  12      314.91      284.96     60.27 o 
  -4   3  12      133.05      130.33     40.35 o 
  -3   3  12      822.78      795.22     95.56 o 
  -2   3  12    30465.29    30527.95    648.63 o 
  -1   3  12     7625.57     7620.66    200.52 o 
   0   3  12    27739.85    28911.09    618.59 o 
   1   3  12     3615.89     3591.00    151.87 o 
   2   3  12      826.42      905.03     72.74 o 
   3   3  12      266.37      222.45     58.68 o 
   4   3  12    12074.77    11969.91    296.52 o 
   5   3  12     4501.43     4000.09    193.27 o 
   6   3  12    15233.06    14242.72    548.33 o 
   7   3  12      903.91     1019.44    254.19 o 
   8   3  12     7618.50     7319.86    373.91 o 
   9   3  12     1530.45     1226.52    378.97 o 
  10   3  12     1051.34      936.00    184.54 o 
  11   3  12        1.69       -6.37    237.41 o 
  12   3  12     3488.90     3914.29    313.65 o 
  13   3  12     2494.87     2309.45    271.26 o 
  14   3  12      846.26     1073.36    237.74 o 
  15   3  12      749.43      832.25    231.81 o 
 -21   4  12     5797.77     5754.74    438.21 o 
 -20   4  12      117.12      238.93    224.06 o 
 -19   4  12      162.94      178.87    155.15 o 
 -18   4  12      565.09      661.37    165.34 o 
 -17   4  12     2249.75     2296.54    380.94 o 
 -16   4  12     1636.58     1791.09    277.23 o 
 -15   4  12     3146.63     2855.69    238.88 o 
 -14   4  12      918.84      909.46    165.04 o 
 -13   4  12     2611.06     2506.18    220.67 o 
 -12   4  12     9908.53     9697.46    525.94 o 
 -11   4  12        9.63      109.12    157.29 o 
 -10   4  12       44.90      -44.36     90.18 o 
  -9   4  12      512.13      550.96    120.27 o 
  -8   4  12      390.85      417.68    110.57 o 
  -7   4  12     2958.34     3107.01    205.21 o 
  -6   4  12      725.20      730.51    117.68 o 
  -5   4  12       89.59      161.32     46.52 o 
  -4   4  12     1553.83     1729.54    130.49 o 
  -3   4  12      740.29      765.56     83.35 o 
  -2   4  12    13683.22    13071.91    309.14 o 
  -1   4  12    18601.74    17516.33    396.45 o 
   0   4  12     4909.46     5072.73    155.49 o 
   1   4  12    16914.53    17518.66    400.35 o 
   2   4  12     1188.20     1001.38     77.87 o 
   3   4  12      332.88      315.02     62.61 o 
   4   4  12     4918.38     4982.01    162.11 o 
   5   4  12    15902.09    16384.37    582.76 o 
   6   4  12     9369.89     9331.34    333.31 o 
   7   4  12    25246.26    24720.97    886.73 o 
   8   4  12     1542.20     1684.24    258.88 o 
   9   4  12     2985.30     2829.96    249.52 o 
  10   4  12      261.98      461.53    174.14 o 
  11   4  12     2279.98     2763.92    265.39 o 
  12   4  12       91.92      193.21    349.48 o 
  13   4  12     2341.14     2414.45    277.71 o 
  14   4  12      307.79       59.00    198.10 o 
  15   4  12       82.76      107.44    201.54 o 
 -21   5  12      251.17      150.54    236.75 o 
 -20   5  12     3042.13     2765.21    296.63 o 
 -19   5  12      362.67      104.75    156.54 o 
 -18   5  12      172.08      456.58    154.97 o 
 -17   5  12     3375.74     3191.30    430.09 o 
 -16   5  12     4934.62     5226.90    344.25 o 
 -15   5  12     3260.73     3462.33    264.05 o 
 -14   5  12     2674.90     2331.73    223.49 o 
 -13   5  12      505.52      699.95    160.87 o 
 -12   5  12     4954.46     3756.31    367.67 o 
 -11   5  12     4382.00     3961.72    250.53 o 
 -10   5  12     5749.61     6178.85    317.90 o 
  -9   5  12     4015.10     3904.25    322.94 o 
  -8   5  12     3852.35     3676.99    231.04 o 
  -7   5  12     3954.29     3632.80    256.09 o 
  -6   5  12      410.05      290.00     76.10 o 
  -5   5  12      903.96      802.39     75.32 o 
  -4   5  12        4.47      -51.23     37.93 o 
  -3   5  12     5650.87     5690.29    149.20 o 
  -2   5  12    29041.94    29016.31    566.81 o 
  -1   5  12    22403.86    21999.55    487.42 o 
   0   5  12    19826.18    19322.79    435.39 o 
   1   5  12       46.81       39.82     51.35 o 
   2   5  12     8352.46     7591.50    211.07 o 
   3   5  12        7.14       32.38     56.27 o 
   4   5  12       87.73        8.57     72.14 o 
   5   5  12      952.81     1237.16    176.52 o 
   6   5  12     5036.73     4925.32    274.00 o 
   7   5  12      550.28      507.16     98.78 o 
   8   5  12     3620.99     3429.56    203.35 o 
   9   5  12      320.21      386.66    153.97 o 
  10   5  12       38.62      -59.74    144.55 o 
  11   5  12     2440.91     2905.53    270.34 o 
  12   5  12     2456.55     2135.94    477.77 o 
  13   5  12     2191.18     2090.40    266.58 o 
  14   5  12      779.91      829.92    229.33 o 
  15   5  12      103.94     -106.05    243.31 o 
 -21   6  12     1879.10     1622.70    309.60 o 
 -20   6  12       15.89       99.67    160.77 o 
 -19   6  12       38.62      -22.60    145.24 o 
 -18   6  12      253.94      397.56    150.68 o 
 -17   6  12     3762.82     3462.23    319.01 o 
 -16   6  12     2678.14     2999.11    276.15 o 
 -15   6  12     3433.52     3092.82    491.54 o 
 -14   6  12      103.56      169.02    148.44 o 
 -13   6  12      990.22      982.09    250.68 o 
 -12   6  12     6518.88     6519.33    343.10 o 
 -11   6  12     1130.00      978.81    151.99 o 
 -10   6  12    18535.70    18370.25   1040.58 o 
  -9   6  12      107.49        5.73    114.04 o 
  -8   6  12    15984.79    16142.27    625.25 o 
  -7   6  12     1493.28     1550.62    125.51 o 
  -6   6  12    14221.42    13405.68    426.65 o 
  -5   6  12    15685.26    15779.29    413.21 o 
  -4   6  12       91.83      115.01     44.36 o 
  -3   6  12      426.21      371.78     58.35 o 
  -2   6  12     1710.64     1905.19     82.25 o 
  -1   6  12      498.95      429.78     63.88 o 
   0   6  12      423.15      460.71     72.42 o 
   1   6  12      238.61      192.93     62.75 o 
   2   6  12     4560.80     4171.31    147.72 o 
   3   6  12     2058.61     2186.53    109.77 o 
   4   6  12      293.16      268.76    105.00 o 
   5   6  12     2072.98     2156.65    136.67 o 
   6   6  12      369.66      266.25    108.83 o 
   7   6  12     3212.57     3408.31    206.17 o 
   8   6  12     1296.68     1218.71    128.88 o 
   9   6  12     4772.71     5102.40    222.40 o 
  10   6  12     3158.93     2969.03    516.11 o 
  11   6  12      144.99      252.13    183.00 o 
  12   6  12     2849.76     2465.77    269.65 o 
  13   6  12      320.37      325.13    196.49 o 
  14   6  12      585.88      350.78    208.78 o 
  15   6  12       44.68      164.04    204.46 o 
 -20   7  12     1459.24     1785.46    230.27 o 
 -19   7  12       63.10     -184.47    150.99 o 
 -18   7  12       26.71      119.78    151.42 o 
 -17   7  12     2934.79     2989.25    291.71 o 
 -16   7  12      673.63      524.80    310.65 o 
 -15   7  12     9849.71     9875.79    481.73 o 
 -14   7  12      342.32      -18.95    186.78 o 
 -13   7  12     3488.12     3738.22    638.01 o 
 -12   7  12      151.76      -37.71    109.59 o 
 -11   7  12      152.52      149.81    129.27 o 
 -10   7  12      325.32      350.00    127.07 o 
  -9   7  12     2716.95     2556.42    210.83 o 
  -8   7  12      181.31      270.24     91.51 o 
  -7   7  12      180.12      240.93     85.95 o 
  -6   7  12     6166.68     5594.76    313.71 o 
  -5   7  12     5064.23     4976.17    162.60 o 
  -4   7  12     3605.90     3453.54    145.96 o 
  -3   7  12    25000.85    23487.78    474.03 o 
  -2   7  12      459.72      537.02     60.74 o 
  -1   7  12    19512.12    18755.32    389.64 o 
   0   7  12     1262.70     1515.20    146.56 o 
   1   7  12     4212.88     4452.21    153.53 o 
   2   7  12     2201.92     2379.70    114.95 o 
   3   7  12      111.69       24.08     60.27 o 
   4   7  12     1441.37     1531.99    131.36 o 
   5   7  12      816.77      767.00    106.12 o 
   6   7  12      231.39      385.20    125.72 o 
   7   7  12       70.19      -56.93     98.76 o 
   8   7  12     4203.93     3791.46    193.89 o 
   9   7  12      562.63      897.86    126.51 o 
  10   7  12      234.40      404.91    149.81 o 
  11   7  12     1082.49     1288.68    249.12 o 
  12   7  12      416.72      451.30    165.45 o 
  13   7  12      225.62       74.92    357.35 o 
  14   7  12      224.26      176.23    199.16 o 
 -20   8  12      363.51      303.45    178.24 o 
 -19   8  12      226.13      -48.14    167.29 o 
 -18   8  12      632.86      541.08    164.65 o 
 -17   8  12       30.98      -21.46    230.04 o 
 -16   8  12      434.94      157.25    176.90 o 
 -15   8  12      320.36      577.74    176.54 o 
 -14   8  12     4986.89     4710.64    247.90 o 
 -13   8  12       32.68      127.38    122.58 o 
 -12   8  12     3414.32     3261.91    246.41 o 
 -11   8  12     2147.02     1683.53    207.92 o 
 -10   8  12    15600.22    15336.55    509.86 o 
  -9   8  12      493.62      496.09    110.75 o 
  -8   8  12    25278.60    26216.68    779.07 o 
  -7   8  12      240.57      289.22     91.85 o 
  -6   8  12    16265.23    14619.82    468.46 o 
  -5   8  12     2373.24     2334.33    117.33 o 
  -4   8  12     1609.66     1813.93    116.54 o 
  -3   8  12     2190.72     2540.21    113.57 o 
  -2   8  12     3348.13     3181.93    113.30 o 
  -1   8  12      325.89      426.62     59.69 o 
   0   8  12     1421.87     1308.16    113.38 o 
   1   8  12    12333.81    11441.61    321.04 o 
   2   8  12      299.73      513.73     81.34 o 
   3   8  12    13155.06    13135.63    429.58 o 
   4   8  12      231.10      106.30     82.30 o 
   5   8  12     7053.67     6525.90    391.20 o 
   6   8  12     1981.12     1966.40    144.77 o 
   7   8  12       23.74      -10.56     93.26 o 
   8   8  12       66.65       83.36    103.94 o 
   9   8  12     1006.72     1258.77    216.23 o 
  10   8  12      125.48      166.91    116.42 o 
  11   8  12      392.83      224.10    151.77 o 
  12   8  12      464.03      648.76    222.69 o 
  13   8  12      193.65       31.73    204.44 o 
  14   8  12      573.95      171.29    212.30 o 
 -19   9  12      103.76      -91.60    156.97 o 
 -18   9  12       20.35     -114.52    149.52 o 
 -17   9  12      464.69      583.62    243.22 o 
 -16   9  12      355.58      414.38    224.14 o 
 -15   9  12     1964.94     1846.27    346.53 o 
 -14   9  12      110.31      101.51    117.45 o 
 -13   9  12     4763.94     4811.27    250.77 o 
 -12   9  12      221.85      283.12    114.98 o 
 -11   9  12      206.99      231.21    107.30 o 
 -10   9  12      955.48      973.30    170.29 o 
  -9   9  12     1120.32     1357.63    147.43 o 
  -8   9  12     1278.09     1149.50    135.67 o 
  -7   9  12     5395.01     5027.19    238.61 o 
  -6   9  12     1236.45     1111.32    137.98 o 
  -5   9  12     6199.98     6764.68    240.33 o 
  -4   9  12    20362.51    21224.42    492.77 o 
  -3   9  12      921.83      979.17     74.01 o 
  -2   9  12    12036.50    11177.31    259.85 o 
  -1   9  12    16599.09    16193.00    350.43 o 
   0   9  12      481.24      578.95     74.53 o 
   1   9  12     5698.34     5537.92    229.97 o 
   2   9  12      585.55      644.81     79.03 o 
   3   9  12      100.56       82.06     78.60 o 
   4   9  12     3899.79     3617.80    179.38 o 
   5   9  12     1715.00     1608.25    132.24 o 
   6   9  12       70.36      111.85     96.97 o 
   7   9  12     2330.63     2413.00    274.01 o 
   8   9  12     2421.02     2107.14    163.88 o 
   9   9  12      592.42      826.76    138.33 o 
  10   9  12      637.19      654.26    138.65 o 
  11   9  12      111.84       50.88    141.43 o 
  12   9  12      272.55      180.87    158.55 o 
  13   9  12      658.07      794.80    238.80 o 
 -19  10  12       88.60      -81.89    187.63 o 
 -18  10  12        5.37      288.16    192.10 o 
 -17  10  12        0.90      218.66    346.04 o 
 -16  10  12     1359.63     1393.01    338.18 o 
 -15  10  12      903.00     1188.53    318.52 o 
 -14  10  12     1565.25     1404.31    240.27 o 
 -13  10  12      311.07      292.97    124.26 o 
 -12  10  12     2015.49     2017.95    217.18 o 
 -11  10  12      333.60      195.63    115.25 o 
 -10  10  12      476.26      491.79    127.05 o 
  -9  10  12     1995.68     2344.58    185.14 o 
  -8  10  12       40.29       55.77     99.90 o 
  -7  10  12     2857.85     3052.00    191.99 o 
  -6  10  12     4773.34     5009.00    240.61 o 
  -5  10  12     1014.89      988.12    110.51 o 
  -4  10  12     2030.93     1911.70    112.45 o 
  -3  10  12     4042.33     4138.71    158.76 o 
  -2  10  12     1132.56     1237.13     95.77 o 
  -1  10  12      425.63      430.44     77.87 o 
   0  10  12     9029.33     8992.43    286.43 o 
   1  10  12      172.87      -56.94     76.96 o 
   2  10  12       71.78      133.32     84.04 o 
   3  10  12     1360.48      997.61    141.50 o 
   4  10  12      288.34      310.26    116.21 o 
   5  10  12     7118.19     7151.10    313.45 o 
   6  10  12      863.48     1062.09    155.27 o 
   7  10  12     1779.71     1653.53    221.52 o 
   8  10  12     2243.45     1821.80    212.90 o 
   9  10  12       54.47       50.81    165.37 o 
  10  10  12      595.54      520.15    225.48 o 
  11  10  12      353.47      469.61    233.97 o 
  12  10  12        5.36      193.59    193.02 o 
  13  10  12       45.88     -157.37    198.12 o 
 -18  11  12      542.86      704.23    224.09 o 
 -17  11  12      153.20       37.36    155.44 o 
 -16  11  12     1418.44     1837.22    284.89 o 
 -15  11  12     1014.71     1064.51    315.07 o 
 -14  11  12     3215.85     2794.50    756.96 o 
 -13  11  12     1079.34      959.63    162.85 o 
 -12  11  12     2251.18     2331.89    222.90 o 
 -11  11  12      378.37      544.15    135.70 o 
 -10  11  12     2701.80     2992.51    217.58 o 
  -9  11  12      116.38       79.37    160.87 o 
  -8  11  12     1831.22     1582.97    165.06 o 
  -7  11  12      194.41      187.04    111.51 o 
  -6  11  12       11.31      100.22    101.34 o 
  -5  11  12     5960.96     5785.75    248.74 o 
  -4  11  12     1853.62     1831.67    116.51 o 
  -3  11  12     3573.30     3592.13    152.95 o 
  -2  11  12      971.47      874.92     92.09 o 
  -1  11  12       10.17      -44.17     67.62 o 
   0  11  12     3887.76     4174.16    212.42 o 
   1  11  12      947.07     1142.86    114.90 o 
   2  11  12     3702.91     3427.20    208.76 o 
   3  11  12     2308.89     2366.61    183.87 o 
   4  11  12      856.65     1171.03    153.84 o 
   5  11  12     1467.58     1360.96    232.96 o 
   6  11  12     3970.57     3885.62    333.54 o 
   7  11  12        0.30      -26.84    127.42 o 
   8  11  12      373.04      441.76    147.58 o 
   9  11  12       14.76       -6.11    135.25 o 
  10  11  12       35.82      -39.36    142.78 o 
  11  11  12      296.97       77.29    268.00 o 
  12  11  12       11.36       17.96    199.35 o 
 -17  12  12        2.92      135.65    202.61 o 
 -16  12  12      348.65     1152.16    333.26 o 
 -15  12  12        6.31      -37.70    304.75 o 
 -14  12  12      939.20     1100.78    231.75 o 
 -13  12  12       65.86      241.73    181.87 o 
 -12  12  12     1938.42     2260.16    257.68 o 
 -11  12  12      717.69      785.51    201.12 o 
 -10  12  12     1908.32     2174.27    201.32 o 
  -9  12  12       31.31        7.99    118.55 o 
  -8  12  12      279.37      257.19    121.81 o 
  -7  12  12       60.94      155.45    114.65 o 
  -6  12  12      462.08      480.99    112.01 o 
  -5  12  12      466.78      369.46    109.40 o 
  -4  12  12      716.98      613.65    112.63 o 
  -3  12  12      741.10      798.45    126.00 o 
  -2  12  12     1758.58     1700.22    140.15 o 
  -1  12  12     1499.06     1622.34    162.02 o 
   0  12  12      188.38      -13.76     99.84 o 
   1  12  12      566.52      513.06    163.84 o 
   2  12  12     1074.89     1046.67    193.06 o 
   3  12  12       42.42      183.90    253.63 o 
   4  12  12     3277.51     2575.40    258.35 o 
   5  12  12     3411.67     3194.90    286.62 o 
   6  12  12      653.49     1125.86    241.34 o 
   7  12  12     1177.81     1399.20    233.13 o 
   8  12  12      363.89      485.01    191.90 o 
   9  12  12      217.99      -69.65    201.53 o 
  10  12  12        4.88      -31.38    184.71 o 
  11  12  12      607.23      979.07    232.33 o 
 -16  13  12       21.80     -124.14    189.65 o 
 -15  13  12      383.18      503.77    219.90 o 
 -14  13  12       97.96      228.23    185.21 o 
 -13  13  12      344.77      528.17    208.16 o 
 -12  13  12     1301.49     1397.72    193.04 o 
 -11  13  12      429.38      241.46    175.78 o 
 -10  13  12     1854.16     2024.29    201.38 o 
  -9  13  12      170.87      379.89    188.25 o 
  -8  13  12      243.51      245.08    125.11 o 
  -7  13  12       12.21       97.85    152.82 o 
  -6  13  12       62.68      108.68    105.43 o 
  -5  13  12     1011.56     1039.31    133.34 o 
  -4  13  12     1342.35     1231.43    139.34 o 
  -3  13  12     2678.75     2703.85    172.30 o 
  -2  13  12     1350.51      991.87    151.78 o 
  -1  13  12      230.88      185.15    118.73 o 
   0  13  12     1127.17     1421.43    167.51 o 
   1  13  12      780.46      730.00    194.16 o 
   2  13  12     2025.93     2285.98    257.56 o 
   3  13  12     1046.42      973.91    206.81 o 
   4  13  12      226.48      357.37    171.58 o 
   5  13  12      226.62      236.82    181.87 o 
   6  13  12       74.65      156.10    178.69 o 
   7  13  12       45.39      119.52    175.81 o 
   8  13  12        5.18      -73.53    173.45 o 
   9  13  12      244.61       85.72    215.29 o 
  10  13  12      132.99      297.14    209.37 o 
 -15  14  12     1254.31     1942.78    300.30 o 
 -14  14  12      366.91      319.88    208.26 o 
 -13  14  12      975.76     1343.39    332.77 o 
 -12  14  12     1586.96     1656.64    267.89 o 
 -11  14  12       57.82        8.47    156.09 o 
 -10  14  12     2329.51     2787.80    232.13 o 
  -9  14  12      642.48      678.87    155.33 o 
  -8  14  12     4504.19     4948.64    281.59 o 
  -7  14  12     3585.14     3388.24    237.72 o 
  -6  14  12     1804.09     1589.76    159.15 o 
  -5  14  12     1811.73     1971.10    231.87 o 
  -4  14  12       84.19       55.36    100.73 o 
  -3  14  12     1131.60     1224.52    167.35 o 
  -2  14  12     1843.84     1636.68    224.10 o 
  -1  14  12      129.80      106.94    120.75 o 
   0  14  12     5662.29     5033.80    274.31 o 
   1  14  12     1250.03     1339.05    218.62 o 
   2  14  12     1371.48     1535.43    234.05 o 
   3  14  12     1022.70     1126.99    218.85 o 
   4  14  12        1.41      -23.21    159.36 o 
   5  14  12       31.48      -76.49    173.69 o 
   6  14  12      163.35      443.51    199.33 o 
   7  14  12       26.09      -22.76    182.81 o 
   8  14  12      561.87      470.42    318.52 o 
   9  14  12      286.54      152.27    417.31 o 
 -14  15  12     1169.78     1990.32    303.58 o 
 -13  15  12      477.11      883.41    244.63 o 
 -12  15  12     1396.54     1982.78    280.83 o 
 -11  15  12      438.21      294.66    151.89 o 
 -10  15  12      186.62      448.26    178.64 o 
  -9  15  12       33.72      364.73    146.83 o 
  -8  15  12      759.78      903.69    173.58 o 
  -7  15  12      142.05      144.72    156.22 o 
  -6  15  12     1331.27     1534.46    165.34 o 
  -5  15  12     1931.96     2362.62    221.93 o 
  -4  15  12     1869.27     1636.96    196.61 o 
  -3  15  12     1893.31     1840.68    199.97 o 
  -2  15  12      887.08      980.16    171.21 o 
  -1  15  12       27.99      -45.16    122.95 o 
   0  15  12       22.30      -26.80    162.22 o 
   1  15  12      374.01      575.60    196.28 o 
   2  15  12     1023.80      840.89    240.85 o 
   3  15  12     3859.79     3972.69    442.87 o 
   4  15  12      180.31       84.42    181.82 o 
   5  15  12     2704.69     3053.29    503.33 o 
   6  15  12      133.38      114.64    197.11 o 
   7  15  12      277.22      368.59    208.78 o 
   8  15  12      516.84      669.25    294.92 o 
 -12  16  12       19.08      -65.96    189.74 o 
 -11  16  12       67.09     -105.18    176.92 o 
 -10  16  12        8.64       36.02    143.41 o 
  -9  16  12      931.71     1209.43    198.17 o 
  -8  16  12      596.40      581.26    161.09 o 
  -7  16  12     1103.17     1220.45    348.50 o 
  -6  16  12      366.92      236.38    226.97 o 
  -5  16  12     1331.72     1309.80    191.64 o 
  -4  16  12       61.52      145.95    140.87 o 
  -3  16  12        8.30       10.93    132.38 o 
  -2  16  12       54.38       53.02    133.91 o 
  -1  16  12       32.15     -116.97    124.32 o 
   0  16  12      328.44      321.45    190.68 o 
   1  16  12     1718.25     1626.84    333.75 o 
   2  16  12     1052.03     1146.56    234.74 o 
   3  16  12     3558.90     4454.35    406.50 o 
   4  16  12     2463.60     2539.78    303.16 o 
   5  16  12      511.62      357.96    474.82 o 
   6  16  12      527.70      659.12    220.16 o 
 -10  17  12     1157.30     1925.84    422.72 o 
  -9  17  12        9.85     -326.63    217.75 o 
  -8  17  12      702.29      882.72    223.11 o 
  -7  17  12     1188.41     1380.94    241.66 o 
  -6  17  12      145.31      184.26    163.92 o 
  -5  17  12     2296.59     1820.51    218.40 o 
  -4  17  12      286.71      354.57    168.99 o 
  -3  17  12      582.95      507.91    162.05 o 
  -2  17  12     1695.17     1584.38    198.74 o 
  -1  17  12     1163.39     1631.43    287.55 o 
   0  17  12      416.04      555.29    205.63 o 
   1  17  12      373.48      585.71    204.27 o 
   2  17  12       49.12      -11.41    179.94 o 
   3  17  12      232.80      167.31    318.02 o 
   4  17  12       99.60       29.86    195.78 o 
  -8  18  12        0.79      -54.62    184.20 o 
  -7  18  12      235.49      297.38    423.21 o 
  -6  18  12      547.89      674.53    320.48 o 
  -5  18  12      519.68      405.85    169.01 o 
  -4  18  12      160.67      293.72    154.80 o 
  -3  18  12      728.91      850.66    184.24 o 
  -2  18  12      136.94      -65.63    180.70 o 
  -1  18  12      626.99      791.11    226.94 o 
   0  18  12      408.68      555.20    239.87 o 
   1  18  12      170.43      273.91    193.51 o 
   2  18  12       40.53      234.65    249.21 o 
 -22   0  13     1479.63     1092.19    412.89 o 
 -20   0  13     1402.53     1271.11    387.33 o 
 -18   0  13     1007.55     1190.50    282.14 o 
 -16   0  13    15321.18    15251.36    895.58 o 
 -14   0  13    11310.02     9091.44    608.52 o 
 -12   0  13       46.39     -124.85    150.41 o 
 -10   0  13     5335.92     5462.93    424.69 o 
  -8   0  13    45030.41    45640.05   2194.21 o 
  -6   0  13    23993.17    23284.08    812.66 o 
  -4   0  13     5744.03     5461.94    360.79 o 
  -2   0  13    16091.69    16286.79    589.77 o 
   0   0  13       45.22      106.87     46.06 o 
   2   0  13      459.35      485.24    106.29 o 
   4   0  13    39862.37    38379.24   1281.83 o 
   6   0  13    11437.88    11479.32    698.96 o 
   8   0  13      714.63      530.86    244.78 o 
  10   0  13     3073.33     3074.06    392.25 o 
  12   0  13     1501.25     1345.82    340.14 o 
  14   0  13     3566.18     2671.99    436.48 o 
 -22   1  13        3.26      -21.64    514.64 o 
 -21   1  13     3043.39     3126.02    358.64 o 
 -20   1  13      283.93      224.96    222.69 o 
 -19   1  13      244.00      338.30    211.42 o 
 -18   1  13        4.50      -69.65    154.82 o 
 -17   1  13     3120.61     3291.97    544.62 o 
 -16   1  13      205.69      136.06    159.75 o 
 -15   1  13     7669.26     7854.01    400.05 o 
 -14   1  13     3303.12     3186.57    245.00 o 
 -13   1  13       49.09       28.51    122.34 o 
 -12   1  13      560.85      682.00    144.41 o 
 -11   1  13      397.62      413.01    190.72 o 
 -10   1  13        0.95      -42.08    103.88 o 
  -9   1  13      134.88      156.45    108.38 o 
  -8   1  13      844.04      821.27    138.67 o 
  -7   1  13      795.46      982.15    140.48 o 
  -6   1  13    13532.15    12222.27    332.84 o 
  -5   1  13      817.38     1044.93     85.57 o 
  -4   1  13    25446.43    25854.72    628.64 o 
  -3   1  13      172.86      230.10     63.42 o 
  -2   1  13    29083.93    26163.11    634.32 o 
  -1   1  13    34746.20    34352.74    806.27 o 
   0   1  13     1851.34     2169.01     92.66 o 
   1   1  13    21099.56    21353.94    427.73 o 
   2   1  13    25453.35    25864.52    563.26 o 
   3   1  13       31.24       34.27     61.10 o 
   4   1  13     9583.28     8771.25    262.36 o 
   5   1  13     5720.04     5456.36    227.26 o 
   6   1  13     3012.46     2696.75    165.64 o 
   7   1  13      412.15      429.49    208.41 o 
   8   1  13        5.51     -114.72    135.51 o 
   9   1  13       11.16      -74.98    154.66 o 
  10   1  13     1017.65     1303.85    241.34 o 
  11   1  13        3.80     -137.95    162.63 o 
  12   1  13     1272.21      904.70    221.91 o 
  13   1  13     2561.95     2297.42    289.02 o 
  14   1  13      378.62      479.47    211.89 o 
  15   1  13     1290.66      889.46    244.78 o 
 -22   2  13     4460.62     4670.31    429.63 o 
 -21   2  13      358.53       41.99    232.27 o 
 -20   2  13     2941.05     2838.55    428.62 o 
 -19   2  13      645.85      728.44    202.29 o 
 -18   2  13        8.27      -49.71    174.50 o 
 -17   2  13      417.89      571.44    161.21 o 
 -16   2  13      108.43       31.97    137.38 o 
 -15   2  13      718.90      728.62    166.63 o 
 -14   2  13       81.34       73.10    130.75 o 
 -13   2  13      524.47      189.37    129.53 o 
 -12   2  13     5723.20     5470.61    311.77 o 
 -11   2  13     6850.16     7118.54    386.84 o 
 -10   2  13     2181.08     2295.87    203.07 o 
  -9   2  13    23355.49    23678.86    867.52 o 
  -8   2  13    17809.67    17255.85    929.99 o 
  -7   2  13    20889.19    19860.84    731.27 o 
  -6   2  13    14916.59    13950.57    432.56 o 
  -5   2  13     6198.45     6011.16    202.34 o 
  -4   2  13     1256.02     1161.02     88.26 o 
  -3   2  13     1635.17     1566.67     97.63 o 
  -2   2  13     6269.77     5350.97    157.22 o 
  -1   2  13      136.51      199.88     50.22 o 
   0   2  13    38286.41    41233.66    862.83 o 
   1   2  13     1608.95     1499.05     89.67 o 
   2   2  13     5273.67     5417.95    253.95 o 
   3   2  13      753.25      758.52     76.46 o 
   4   2  13     4954.87     5641.92    199.65 o 
   5   2  13     1677.64     1600.49    120.04 o 
   6   2  13    10243.55     9610.23    340.68 o 
   7   2  13      148.81       31.78    133.70 o 
   8   2  13     1184.65     1633.02    348.99 o 
   9   2  13       28.45       93.03    144.96 o 
  10   2  13      732.30      420.84    176.57 o 
  11   2  13      378.67       84.05    171.00 o 
  12   2  13      174.57      502.82    194.55 o 
  13   2  13      809.35     1223.06    341.13 o 
  14   2  13      593.02      634.59    204.95 o 
  15   2  13      248.39      251.91    211.48 o 
 -21   3  13      231.25       32.68    238.08 o 
 -20   3  13      204.23      444.64    235.35 o 
 -19   3  13        0.97     -162.84    132.43 o 
 -18   3  13     2292.23     2420.25    266.88 o 
 -17   3  13     1772.80     1898.59    514.15 o 
 -16   3  13     7737.54     7287.46    688.15 o 
 -15   3  13     2321.60     2243.16    221.35 o 
 -14   3  13     9800.74     9150.28    436.19 o 
 -13   3  13     1515.03     1726.30    375.04 o 
 -12   3  13       34.12      -92.57    226.11 o 
 -11   3  13      993.57      944.76    340.14 o 
 -10   3  13     4317.30     3676.61    370.62 o 
  -9   3  13     1043.03      846.30    134.23 o 
  -8   3  13    20012.31    19457.43    725.70 o 
  -7   3  13     2753.15     2392.09    186.43 o 
  -6   3  13    10292.86    10048.96    334.72 o 
  -5   3  13       34.77       16.66     53.54 o 
  -4   3  13     1545.95     1315.45     69.00 o 
  -3   3  13     5443.10     5029.23    152.94 o 
  -2   3  13     6059.80     6533.84    182.82 o 
  -1   3  13     3551.52     3744.96    129.49 o 
   0   3  13     7510.07     7844.11    210.71 o 
   1   3  13    17605.12    17370.17    399.39 o 
   2   3  13      312.76      364.01     61.72 o 
   3   3  13      221.76      162.66     60.30 o 
   4   3  13     6859.56     6733.38    199.71 o 
   5   3  13     6203.19     6225.41    256.05 o 
   6   3  13     1307.69     1161.39    175.50 o 
   7   3  13     1424.34     1171.84    134.79 o 
   8   3  13      239.46       12.19    140.53 o
[truncated: 269,602 more chars]
